# Supplementary material for: DNA metabarcoding analyses reveal fine-scale microbiome structures on Western Canadian bat wings
Source: Microbiol Spectr. 2024 Oct 22;12(12):e00376-24. doi: 10.1128/spectrum.00376-24 (PMC11619579; doi:10.1128/spectrum.00376-24)
Supplement: Supplemental file 1 — Bacterial and fungal diversity on bat wings. [file spectrum.00376-24-s0001.xlsx]

## Sheet: 16S
Supplemetary File 1 : Comparisons of bacterial and fungal alpha diversities among sampling sites and bat species
ANOVA on 16S rRNA alpha diversity indices
All bat species from all sites			not significant in all indices
Analysis of Variance Table
Response: Observed				Response: Chao1			Response: ACE				Response: Shannon				Response: Simpson				Response: InvSimpson				Response: Fisher
Df Sum Sq Mean Sq F value Pr(>F)				Df Sum Sq Mean Sq F value Pr(>F)			Df Sum Sq Mean Sq F value Pr(>F)				Df Sum Sq Mean Sq F value Pr(>F)				Df Sum Sq Mean Sq F value Pr(>F)				Df Sum Sq Mean Sq F value Pr(>F)				Df Sum Sq Mean Sq F value Pr(>F)
Site 3 3925 1308.5 0.8646 0.4636				Site 3 4874 1624.6 0.7775 0.5104			Site 3 5037 1679.1 0.7724 0.5133				Site 3 1.151 0.38366 1.777 0.1593				Site 3 0.00611 0.0020376 0.3063 0.8208				Site 3 17.008 5.6692 1.7473 0.1651				Site 3 302.3 100.78 0.7921 0.5023
Residuals 71 107452 1513.4							Residuals 71 154355 2174.0				Residuals 71 15.329 0.21590				Residuals 71 0.47234 0.0066527				Residuals 71 230.362 3.2445				Residuals 71 9032.9 127.22
All sites, grouped by bat species
Response: Observed					Response: Chao1				Response: ACE
Df Sum Sq Mean Sq F value Pr(>F)					Df Sum Sq Mean Sq F value Pr(>F)				Df Sum Sq Mean Sq F value Pr(>F)					Response: Shannon				Response: Simpson					Response: InvSimpson					Response: Fisher
ScientificName 2 24737 12368.5 10.278 0.0001184 ***					ScientificName 2 29869 14934.6 8.7167 0.0004074 ***				ScientificName 2 31558 15779.0 8.8872 0.0003552 ***					Df Sum Sq Mean Sq F value Pr(>F)				Df Sum Sq Mean Sq F value Pr(>F)					Df Sum Sq Mean Sq F value Pr(>F)					Df Sum Sq Mean Sq F value Pr(>F)
Residuals 72 86640 1203.3					Residuals 72 123360 1713.3				Residuals 72 127834 1775.5					ScientificName 2 3.4717 1.73586 9.6078 0.0002002 ***				ScientificName 2 0.04587 0.0229342 3.8172 0.02657 *					ScientificName 2 20.228 10.1141 3.206 0.04637 *					ScientificName 2 1792.6 896.29 8.5557 0.0004638 ***
---					data: df$Chao1 and df$ScientificName				---					Residuals 72 13.0083 0.18067				Residuals 72 0.43259 0.0060082					Residuals 72 227.141 3.1547					Residuals 72 7542.6 104.76
Signif. codes: 0 ‘***’ 0.001 ‘**’ 0.01 ‘*’ 0.05 ‘.’ 0.1 ‘ ’ 1					EPFU MYLU				Signif. codes: 0 ‘***’ 0.001 ‘**’ 0.01 ‘*’ 0.05 ‘.’ 0.1 ‘ ’ 1					data: df$Shannon and df$ScientificName				---					---					---
data: df$Observed and df$ScientificName					MYLU 0.0066 -				data: df$ACE and df$ScientificName					EPFU MYLU				Signif. codes: 0 ‘***’ 0.001 ‘**’ 0.01 ‘*’ 0.05 ‘.’ 0.1 ‘ ’ 1					Signif. codes: 0 ‘***’ 0.001 ‘**’ 0.01 ‘*’ 0.05 ‘.’ 0.1 ‘ ’ 1					Signif. codes: 0 ‘***’ 0.001 ‘**’ 0.01 ‘*’ 0.05 ‘.’ 0.1 ‘ ’ 1
EPFU MYLU					MYYU 0.0013 0.7689				EPFU MYLU					MYLU 0.00890 -				Pairwise comparisons using t tests with pooled SD						Pairwise comparisons using t tests with pooled SD				Pairwise comparisons using t tests with pooled SD
MYLU 0.00439 -					P value adjustment method: BH				MYLU 0.0067 -					MYYU 0.00043 0.97628				data: df$Simpson and df$ScientificName					data: df$InvSimpson and df$ScientificName					data: df$Fisher and df$ScientificName
MYYU 0.00036 0.86841									MYYU 0.0011 0.7987					P value adjustment method: BH				EPFU MYLU					EPFU MYLU					EPFU MYLU
P value adjustment method: BH									P value adjustment method: BH									MYLU 0.20 -					MYLU 0.20 -					MYLU 0.0102 -
																		MYYU 0.03 0.71					MYYU 0.06 0.86					MYYU 0.0012 0.9055
																							P value adjustment method: BH					P value adjustment method: BH
West Lillooet site, all bat species
Response: Observed					Response: Chao1				Response: ACE					Response: Shannon				Response: Simpson					Response: InvSimpson					Response: Fisher
Df Sum Sq Mean Sq F value Pr(>F)					Df Sum Sq Mean Sq F value Pr(>F)				Df Sum Sq Mean Sq F value Pr(>F)					Df Sum Sq Mean Sq F value Pr(>F)				Df Sum Sq Mean Sq F value Pr(>F)					Df Sum Sq Mean Sq F value Pr(>F)					Df Sum Sq Mean Sq F value Pr(>F)
ScientificName 2 31309 15654.5 23.509 2.94e-07 ***					ScientificName 2 41708 20854.0 21.319 7.801e-07 ***				ScientificName 2 41913 20956.7 20.309 1.246e-06 ***					ScientificName 2 2.7207 1.3604 13.337 4.634e-05 ***				ScientificName 2 0.03690 0.0184501 3.8515 0.0305 *					ScientificName 2 7.4686 3.7343 5.2157 0.01025 *					ScientificName 2 2444.3 1222.17 19.783 1.598e-06 ***
Residuals 36 23972 665.9					Residuals 36 35216 978.2				Residuals 36 37148 1031.9					Residuals 36 3.6721 0.1020				Residuals 36 0.17245 0.0047903					Residuals 36 25.7753 0.7160					Residuals 36 2224.0 61.78
---					data: df$Chao1 and df$ScientificName				---					---				---					---					---
Signif. codes: 0 ‘***’ 0.001 ‘**’ 0.01 ‘*’ 0.05 ‘.’ 0.1 ‘ ’ 1					EPFU MYLU				Signif. codes: 0 ‘***’ 0.001 ‘**’ 0.01 ‘*’ 0.05 ‘.’ 0.1 ‘ ’ 1					Signif. codes: 0 ‘***’ 0.001 ‘**’ 0.01 ‘*’ 0.05 ‘.’ 0.1 ‘ ’ 1				Signif. codes: 0 ‘***’ 0.001 ‘**’ 0.01 ‘*’ 0.05 ‘.’ 0.1 ‘ ’ 1					Signif. codes: 0 ‘***’ 0.001 ‘**’ 0.01 ‘*’ 0.05 ‘.’ 0.1 ‘ ’ 1					Signif. codes: 0 ‘***’ 0.001 ‘**’ 0.01 ‘*’ 0.05 ‘.’ 0.1 ‘ ’ 1
data: df$Observed and df$ScientificName					MYLU 2.5e-06 -				data: df$ACE and df$ScientificName					data: df$Shannon and df$ScientificName				Pairwise comparisons using t tests with pooled SD					data: df$InvSimpson and df$ScientificName					data: df$Fisher and df$ScientificName
EPFU MYLU					MYYU 1.3e-06 0.71				EPFU MYLU					EPFU MYLU				EPFU MYLU					EPFU MYLU					EPFU MYLU
MYLU 1.2e-06 -									MYLU 3.6e-06 -					MYLU 9.6e-05 -				MYLU 0.031 -					MYLU 0.011 -					MYLU 6.0e-06 -
MYYU 4.4e-07 0.77									MYYU 2.1e-06 0.69					MYYU 6.6e-05 0.77				MYYU 0.031 0.894					MYYU 0.011 0.842					MYYU 2.2e-06 0.84
																							P value adjustment method: BH					P value adjustment method: BH
EPFU all sites
Response: Observed					Response: Chao1					Response: ACE				Response: Shannon				Response: Simpson					Response: InvSimpson					Response: Fisher
Df Sum Sq Mean Sq F value Pr(>F)					Df Sum Sq Mean Sq F value Pr(>F)					Df Sum Sq Mean Sq F value Pr(>F)				Df Sum Sq Mean Sq F value Pr(>F)				Df Sum Sq Mean Sq F value Pr(>F)					Df Sum Sq Mean Sq F value Pr(>F)					Df Sum Sq Mean Sq F value Pr(>F)
Site 3 14283 4760.9 2.5208 0.07377 .					Site 3 24486 8162.1 2.9393 0.04657 *					Site 3 22321 7440.2 2.7504 0.05727 .				Site 3 1.0450 0.34834 1.2501 0.3064				Site 3 0.010168 0.0033892 0.4279 0.7343					Site 3 12.725 4.2416 0.7653 0.5212					Site 3 1264.4 421.47 2.4142 0.08304 .
Residuals 35 66103 1888.7					Residuals 35 97191 2776.9					Residuals 35 94681 2705.2				Residuals 35 9.7525 0.27864				Residuals 35 0.277238 0.0079211					Residuals 35 193.985 5.5424					Residuals 35 6110.3 174.58
---					---					---				data: df$Shannon and df$Site				data: df$Simpson and df$Site					data: df$InvSimpson and df$Site					data: df$Fisher and df$Site
Signif. codes: 0 ‘***’ 0.001 ‘**’ 0.01 ‘*’ 0.05 ‘.’ 0.1 ‘ ’ 1					Signif. codes: 0 ‘***’ 0.001 ‘**’ 0.01 ‘*’ 0.05 ‘.’ 0.1 ‘ ’ 1					Signif. codes: 0 ‘***’ 0.001 ‘**’ 0.01 ‘*’ 0.05 ‘.’ 0.1 ‘ ’ 1				North Lillooet Central LillooetWest Lillooet				North Lillooet Central LillooetWest Lillooet										North Lillooet Central LillooetWest Lillooet
data: df$Observed and df$Site					Pairwise comparisons using t tests with pooled SD					data: df$ACE and df$Site				Central Lillooet0.86 - -				Central Lillooet0.93 - -					North Lillooet Central LillooetWest Lillooet					Central Lillooet0.929 - -
North Lillooet Central LillooetWest Lillooet					data: df$Chao1 and df$Site					North Lillooet Central LillooetWest Lillooet				West Lillooet 0.73 0.44 -				West Lillooet 0.93 0.93 -					Central Lillooet0.78 - -					West Lillooet 0.248 0.079 -
Central Lillooet0.88 - -					North Lillooet Central LillooetWest Lillooet					Central Lillooet0.814 - -				South Lillooet 0.73 0.44 0.73				South Lillooet 0.93 0.93 0.93					West Lillooet 0.78 0.78 -					South Lillooet 0.633 0.399 0.248
West Lillooet 0.21 0.07 -					Central Lillooet0.811 - -					West Lillooet 0.162 0.055 -				P value adjustment method: BH				P value adjustment method: BH					South Lillooet 0.86 0.78 0.78
South Lillooet 0.60 0.44 0.21					West Lillooet 0.145 0.044 -					South Lillooet 0.530 0.409 0.162													P value adjustment method: BH
P value adjustment method: BH					South Lillooet 0.494 0.348 0.145					P value adjustment method: BH
					P value adjustment method: BH

## Sheet: ITS
Supplemetary File 1 : Comparisons of bacterial and fungal alpha diversities among sampling sites and bat species
ANOVA on ITS alpha diversity indices
All bat species from all sites
Analysis of Variance Table
Observed						Chao1					ACE					Shannon					Simpson						InvSimpson					Fisher
Response: Observed						Response: Chao1					Analysis of Variance Table					Analysis of Variance Table					Response: Simpson						Analysis of Variance Table					Analysis of Variance Table
Df Sum Sq Mean Sq F value Pr(>F)						Df Sum Sq Mean Sq F value Pr(>F)															Df Sum Sq Mean Sq F value Pr(>F)
Site 3 1230856 410285 19.526 2.295e-09 ***						Site 3 1230856 410285 19.526 2.295e-09 ***					Response: ACE					Response: Shannon					Site 3 0.24609 0.082031 4.8366 0.004015 **						Response: InvSimpson					Response: Fisher
Residuals 72 1512900 21012						Residuals 72 1512900 21012					Df Sum Sq Mean Sq F value Pr(>F)					Df Sum Sq Mean Sq F value Pr(>F)					Residuals 72 1.22115 0.016960						Df Sum Sq Mean Sq F value Pr(>F)					Df Sum Sq Mean Sq F value Pr(>F)
---						---					Site 3 1166416 388805 15.937 8.616e-08 ***					Site 3 12.215 4.0716 11.868 2.111e-06 ***					---						Site 3 269.65 89.884 7.176 0.0002784 ***					Site 3 21184 7061.4 18.794 4.182e-09 ***
Signif. codes: 0 ‘***’ 0.001 ‘**’ 0.01 ‘*’ 0.05 ‘.’ 0.1 ‘ ’ 1						Signif. codes: 0 ‘***’ 0.001 ‘**’ 0.01 ‘*’ 0.05 ‘.’ 0.1 ‘ ’ 1					Residuals 62 1512539 24396					Residuals 72 24.702 0.3431					Signif. codes: 0 ‘***’ 0.001 ‘**’ 0.01 ‘*’ 0.05 ‘.’ 0.1 ‘ ’ 1						Residuals 72 901.84 12.526					Residuals 72 27052 375.7
> summary(fit)						> summary(fit)					---					---					> summary(fit)						---					---
											Signif. codes: 0 ‘***’ 0.001 ‘**’ 0.01 ‘*’ 0.05 ‘.’ 0.1 ‘ ’ 1					Signif. codes: 0 ‘***’ 0.001 ‘**’ 0.01 ‘*’ 0.05 ‘.’ 0.1 ‘ ’ 1											Signif. codes: 0 ‘***’ 0.001 ‘**’ 0.01 ‘*’ 0.05 ‘.’ 0.1 ‘ ’ 1					Signif. codes: 0 ‘***’ 0.001 ‘**’ 0.01 ‘*’ 0.05 ‘.’ 0.1 ‘ ’ 1
Call:						Call:					> summary(fit)					> summary(fit)					Call:						> summary(fit)					> summary(fit)
lm(formula = Observed ~ Site, data = df)						lm(formula = Chao1 ~ Site, data = df)															lm(formula = Simpson ~ Site, data = df)
											Call:					Call:											Call:					Call:
Residuals:						Residuals:					lm(formula = ACE ~ Site, data = df)					lm(formula = Shannon ~ Site, data = df)					Residuals:						lm(formula = InvSimpson ~ Site, data = df)					lm(formula = Fisher ~ Site, data = df)
Min 1Q Median 3Q Max						Min 1Q Median 3Q Max															Min 1Q Median 3Q Max
-304.82 -9.79 -2.04 9.46 383.18						-304.82 -9.79 -2.04 9.46 383.18					Residuals:					Residuals:					-0.40398 -0.06507 0.01754 0.08661 0.20683						Residuals:					Residuals:
											Min 1Q Median 3Q Max					Min 1Q Median 3Q Max											Min 1Q Median 3Q Max					Min 1Q Median 3Q Max
Coefficients:						Coefficients:					-304.82 -11.74 -2.67 12.37 383.18					-1.47631 -0.36702 -0.01011 0.41175 1.29961					Coefficients:						-7.6014 -2.2691 -0.8587 1.1213 12.5045					-40.198 -1.115 -0.290 1.067 49.333
Estimate Std. Error t value Pr(>|t|)						Estimate Std. Error t value Pr(>|t|)															Estimate Std. Error t value Pr(>|t|)
(Intercept) 9.500 102.500 0.093 0.92641						(Intercept) 9.500 102.500 0.093 0.92641					Coefficients:					Coefficients:					(Intercept) 0.58654 0.09209 6.369 1.57e-08 ***						Coefficients:					Coefficients:
SiteCentral Lillooet 317.324 108.362 2.928 0.00456 **						SiteCentral Lillooet 317.324 108.362 2.928 0.00456 **					Estimate Std. Error t value Pr(>|t|)					Estimate Std. Error t value Pr(>|t|)					SiteCentral Lillooet 0.17228 0.09735 1.770 0.08103 .						Estimate Std. Error t value Pr(>|t|)					Estimate Std. Error t value Pr(>|t|)
SiteWest Lillooet 9.038 105.095 0.086 0.93170						SiteWest Lillooet 9.038 105.095 0.086 0.93170					(Intercept) 11.000 156.191 0.070 0.9441					(Intercept) 1.2072 0.4142 2.915 0.004742 **					SiteWest Lillooet 0.15052 0.09442 1.594 0.11528						(Intercept) 2.610 2.503 1.043 0.3004					(Intercept) 1.079 13.706 0.079 0.93748
SiteSouth Lillooet 20.278 108.044 0.188 0.85166						SiteSouth Lillooet 20.278 108.044 0.188 0.85166					SiteCentral Lillooet 315.824 160.720 1.965 0.0539 .					SiteCentral Lillooet 1.5250 0.4379 3.483 0.000847 ***					SiteSouth Lillooet 0.27018 0.09707 2.783 0.00687 **						SiteCentral Lillooet 2.349 2.646 0.888 0.3776					SiteCentral Lillooet 41.577 14.490 2.869 0.00539 **
---						---					SiteWest Lillooet 8.742 158.691 0.055 0.9562					SiteWest Lillooet 0.6555 0.4247 1.544 0.127078					---						SiteWest Lillooet 2.707 2.566 1.055 0.2949					SiteWest Lillooet 1.168 14.053 0.083 0.93401
Signif. codes: 0 ‘***’ 0.001 ‘**’ 0.01 ‘*’ 0.05 ‘.’ 0.1 ‘ ’ 1						Signif. codes: 0 ‘***’ 0.001 ‘**’ 0.01 ‘*’ 0.05 ‘.’ 0.1 ‘ ’ 1					SiteSouth Lillooet 18.588 160.720 0.116 0.9083					SiteSouth Lillooet 1.2323 0.4366 2.823 0.006155 **					Signif. codes: 0 ‘***’ 0.001 ‘**’ 0.01 ‘*’ 0.05 ‘.’ 0.1 ‘ ’ 1						SiteSouth Lillooet 6.818 2.638 2.585 0.0118 *					SiteSouth Lillooet 2.512 14.448 0.174 0.86244
											---					---											---					---
Residual standard error: 145 on 72 degrees of freedom	Adjusted R-squared: 0.4256					Residual standard error: 145 on 72 degrees of freedom					Signif. codes: 0 ‘***’ 0.001 ‘**’ 0.01 ‘*’ 0.05 ‘.’ 0.1 ‘ ’ 1					Signif. codes: 0 ‘***’ 0.001 ‘**’ 0.01 ‘*’ 0.05 ‘.’ 0.1 ‘ ’ 1					Residual standard error: 0.1302 on 72 degrees of freedom						Signif. codes: 0 ‘***’ 0.001 ‘**’ 0.01 ‘*’ 0.05 ‘.’ 0.1 ‘ ’ 1					Signif. codes: 0 ‘***’ 0.001 ‘**’ 0.01 ‘*’ 0.05 ‘.’ 0.1 ‘ ’ 1
Multiple R-squared: 0.4486,						Multiple R-squared: 0.4486,	Adjusted R-squared: 0.4256														Multiple R-squared: 0.1677,	Adjusted R-squared: 0.133
F-statistic: 19.53 on 3 and 72 DF, p-value: 2.295e-09						F-statistic: 19.53 on 3 and 72 DF, p-value: 2.295e-09					Residual standard error: 156.2 on 62 degrees of freedom					Residual standard error: 0.5857 on 72 degrees of freedom					F-statistic: 4.837 on 3 and 72 DF, p-value: 0.004015						Residual standard error: 3.539 on 72 degrees of freedom					Residual standard error: 19.38 on 72 degrees of freedom
											(10 observations deleted due to missingness)					Multiple R-squared: 0.3309,	Adjusted R-squared: 0.303										Multiple R-squared: 0.2302,	Adjusted R-squared: 0.1981				Multiple R-squared: 0.4392,	Adjusted R-squared: 0.4158
> pairwise.t.test(df$Observed, df$Site,						> pairwise.t.test(df$Chao1, df$Site,					Multiple R-squared: 0.4354,	Adjusted R-squared: 0.4081				F-statistic: 11.87 on 3 and 72 DF, p-value: 2.111e-06					> pairwise.t.test(df$Simpson, df$Site,						F-statistic: 7.176 on 3 and 72 DF, p-value: 0.0002784					F-statistic: 18.79 on 3 and 72 DF, p-value: 4.182e-09
+ p.adjust.method = "BH")						+ p.adjust.method = "BH")					F-statistic: 15.94 on 3 and 62 DF, p-value: 8.616e-08										+ p.adjust.method = "BH")
	Pairwise comparisons using t tests with pooled SD															> pairwise.t.test(df$Shannon, df$Site,											> pairwise.t.test(df$InvSimpson, df$Site,					> pairwise.t.test(df$Fisher, df$Site,
							Pairwise comparisons using t tests with pooled SD				> pairwise.t.test(df$ACE, df$Site,					+ p.adjust.method = "BH")						Pairwise comparisons using t tests with pooled SD					+ p.adjust.method = "BH")					+ p.adjust.method = "BH")
											+ p.adjust.method = "BH")
data: df$Observed and df$Site						data: df$Chao1 and df$Site											Pairwise comparisons using t tests with pooled SD				data: df$Simpson and df$Site							Pairwise comparisons using t tests with pooled SD					Pairwise comparisons using t tests with pooled SD
												Pairwise comparisons using t tests with pooled SD
North Lillooet Central LillooetWest Lillooet						North Lillooet Central LillooetWest Lillooet										data: df$Shannon and df$Site					North Lillooet Central LillooetWest Lillooet						data: df$InvSimpson and df$Site					data: df$Fisher and df$Site
Central Lillooet0.0091 - -						Central Lillooet0.0091 - -					data: df$ACE and df$Site										Central Lillooet0.122 - -
West Lillooet 0.9317 1.7e-09 -						West Lillooet 0.9317 1.7e-09 -										North Lillooet Central LillooetWest Lillooet					West Lillooet 0.138 0.567 -						North Lillooet Central LillooetWest Lillooet					North Lillooet Central LillooetWest Lillooet
South Lillooet 0.9317 1.7e-07 0.9317						South Lillooet 0.9317 1.7e-07 0.9317					North Lillooet Central LillooetWest Lillooet					Central Lillooet0.0018 - -					South Lillooet 0.021 0.059 0.011						Central Lillooet0.4531 - -					Central Lillooet0.011 - -
											Central Lillooet- - -					West Lillooet 0.1438 1.5e-05 -											West Lillooet 0.4424 0.7286 -					West Lillooet 0.934 3.2e-09 -
P value adjustment method: BH						P value adjustment method: BH					West Lillooet - - -					South Lillooet 0.0092 0.1438 0.0018					P value adjustment method: BH						South Lillooet 0.0235 0.0011 0.0007					South Lillooet 0.934 2.6e-07 0.934
											South Lillooet - - -
																P value adjustment method: BH											P value adjustment method: BH					P value adjustment method: BH
											P value adjustment method: BH
Bats from all sites, grouped by species					Chao1					ACE					Shannon					Simpson					InvSimpson					Fisher
Observed					Call:					Call:					Call:					Call:					Call:					Analysis of Variance Table
Call:					lm(formula = Chao1 ~ ScientificName, data = df)					lm(formula = ACE ~ ScientificName, data = df)					lm(formula = Shannon ~ ScientificName, data = df)					lm(formula = Simpson ~ ScientificName, data = df)					lm(formula = InvSimpson ~ ScientificName, data = df)
lm(formula = Observed ~ ScientificName, data = df)																														Response: Fisher
					Residuals:					Residuals:					Residuals:					Residuals:					Residuals:					Df Sum Sq Mean Sq F value Pr(>F)
Residuals:					Min 1Q Median 3Q Max					Min 1Q Median 3Q Max					Min 1Q Median 3Q Max					Min 1Q Median 3Q Max					Min 1Q Median 3Q Max					ScientificName 2 4221 2110.73 2.2109 0.1179
Min 1Q Median 3Q Max					-111.47 -86.09 -36.55 -6.75 491.65					-118.71 -94.64 -39.00 -7.62 513.77					-1.62063 -0.40101 -0.00988 0.41557 1.52102					-0.45119 -0.06562 0.02285 0.09988 0.21592					-5.510 -3.155 -1.327 2.248 12.128					Residuals 64 61101 954.71
-71.97 -48.47 -22.75 -3.75 291.25																														> pairwise.t.test(df$Fisher, df$ScientificName,
					Coefficients:					Coefficients:					Coefficients:					Coefficients:					Coefficients:					+ p.adjust.method = "BH")
Coefficients:					Estimate Std. Error t value Pr(>|t|)					Estimate Std. Error t value Pr(>|t|)					Estimate Std. Error t value Pr(>|t|)					Estimate Std. Error t value Pr(>|t|)					Estimate Std. Error t value Pr(>|t|)
Estimate Std. Error t value Pr(>|t|)					(Intercept) 119.47 25.45 4.694 1.46e-05 ***					(Intercept) 129.31 27.71 4.667 1.68e-05 ***					(Intercept) 2.4410 0.1029 23.723 < 2e-16 ***					(Intercept) 0.792243 0.022558 35.120 <2e-16 ***					(Intercept) 7.0278 0.6633 10.594 1.03e-15 ***						Pairwise comparisons using t tests with pooled SD
(Intercept) 79.97 14.51 5.512 6.8e-07 ***					ScientificNameMYLU -100.52 58.16 -1.729 0.0887 .					ScientificNameMYLU -109.63 62.65 -1.750 0.0851 .					ScientificNameMYLU -0.4484 0.2351 -1.907 0.06100 .					ScientificNameMYLU -0.007183 0.051551 -0.139 0.8896					ScientificNameMYLU -1.3860 1.5159 -0.914 0.364
ScientificNameMYLU -61.31 33.16 -1.849 0.0691 .					ScientificNameMYYU -74.91 43.34 -1.729 0.0887 .					ScientificNameMYYU -82.31 47.57 -1.730 0.0886 .					ScientificNameMYYU -0.5124 0.1752 -2.925 0.00477 **					ScientificNameMYYU -0.065056 0.038416 -1.693 0.0952 .					ScientificNameMYYU -1.5802 1.1296 -1.399 0.167					data: df$Fisher and df$ScientificName
ScientificNameMYYU -46.22 24.71 -1.871 0.0660 .					---					---					---					---					---
---					Signif. codes: 0 ‘***’ 0.001 ‘**’ 0.01 ‘*’ 0.05 ‘.’ 0.1 ‘ ’ 1					Signif. codes: 0 ‘***’ 0.001 ‘**’ 0.01 ‘*’ 0.05 ‘.’ 0.1 ‘ ’ 1					Signif. codes: 0 ‘***’ 0.001 ‘**’ 0.01 ‘*’ 0.05 ‘.’ 0.1 ‘ ’ 1					Signif. codes: 0 ‘***’ 0.001 ‘**’ 0.01 ‘*’ 0.05 ‘.’ 0.1 ‘ ’ 1					Signif. codes: 0 ‘***’ 0.001 ‘**’ 0.01 ‘*’ 0.05 ‘.’ 0.1 ‘ ’ 1					EPFU MYLU
Signif. codes: 0 ‘***’ 0.001 ‘**’ 0.01 ‘*’ 0.05 ‘.’ 0.1 ‘ ’ 1																														MYLU 0.16 -
					Residual standard error: 156.9 on 64 degrees of freedom					Residual standard error: 168.6 on 62 degrees of freedom					Residual standard error: 0.6343 on 64 degrees of freedom					Residual standard error: 0.1391 on 64 degrees of freedom					Residual standard error: 4.089 on 64 degrees of freedom					MYYU 0.16 0.67
Residual standard error: 89.45 on 64 degrees of freedom	Adjusted R-squared: 0.05041				Multiple R-squared: 0.06915,	Adjusted R-squared: 0.04006				(2 observations deleted due to missingness)					Multiple R-squared: 0.1349,	Adjusted R-squared: 0.1079				Multiple R-squared: 0.04423,	Adjusted R-squared: 0.01436				Multiple R-squared: 0.03449,	Adjusted R-squared: 0.004319
Multiple R-squared: 0.07919,					F-statistic: 2.377 on 2 and 64 DF, p-value: 0.101					Multiple R-squared: 0.07207,	Adjusted R-squared: 0.04213				F-statistic: 4.991 on 2 and 64 DF, p-value: 0.009674					F-statistic: 1.481 on 2 and 64 DF, p-value: 0.2351					F-statistic: 1.143 on 2 and 64 DF, p-value: 0.3252					P value adjustment method: BH
F-statistic: 2.752 on 2 and 64 DF, p-value: 0.07137										F-statistic: 2.408 on 2 and 62 DF, p-value: 0.0984
					> anova(fit,test="BH")										> anova(fit,test="BH")					> anova(fit,test="BH")					> anova(fit,test="BH")
> anova(fit,test="BH")					Analysis of Variance Table					> anova(fit,test="BH")					Analysis of Variance Table					Analysis of Variance Table					Analysis of Variance Table
Analysis of Variance Table										Analysis of Variance Table
					Response: Chao1										Response: Shannon					Response: Simpson					Response: InvSimpson
Response: Observed					Df Sum Sq Mean Sq F value Pr(>F)					Response: ACE					Df Sum Sq Mean Sq F value Pr(>F)					Df Sum Sq Mean Sq F value Pr(>F)					Df Sum Sq Mean Sq F value Pr(>F)
Df Sum Sq Mean Sq F value Pr(>F)					ScientificName 2 116998 58499 2.3771 0.101					Df Sum Sq Mean Sq F value Pr(>F)					ScientificName 2 4.016 2.0080 4.9913 0.009674 **					ScientificName 2 0.05727 0.028635 1.4808 0.2351					ScientificName 2 38.23 19.115 1.1432 0.3252
ScientificName 2 44033 22016.5 2.7519 0.07137 .					Residuals 64 1575024 24610					ScientificName 2 136804 68402 2.4076 0.0984 .					Residuals 64 25.747 0.4023					Residuals 64 1.23760 0.019337					Residuals 64 1070.16 16.721
Residuals 64 512037 8000.6					> pairwise.t.test(df$Chao1, df$ScientificName,					Residuals 62 1761479 28411					---					> pairwise.t.test(df$Simpson, df$ScientificName,					> pairwise.t.test(df$InvSimpson, df$ScientificName,
---					+ p.adjust.method = "BH")					---					Signif. codes: 0 ‘***’ 0.001 ‘**’ 0.01 ‘*’ 0.05 ‘.’ 0.1 ‘ ’ 1					+ p.adjust.method = "BH")					+ p.adjust.method = "BH")
Signif. codes: 0 ‘***’ 0.001 ‘**’ 0.01 ‘*’ 0.05 ‘.’ 0.1 ‘ ’ 1										Signif. codes: 0 ‘***’ 0.001 ‘**’ 0.01 ‘*’ 0.05 ‘.’ 0.1 ‘ ’ 1					> pairwise.t.test(df$Shannon, df$ScientificName,
> pairwise.t.test(df$Observed, df$ScientificName,						Pairwise comparisons using t tests with pooled SD				> pairwise.t.test(df$ACE, df$ScientificName,					+ p.adjust.method = "BH")						Pairwise comparisons using t tests with pooled SD					Pairwise comparisons using t tests with pooled SD
+ p.adjust.method = "BH")										+ p.adjust.method = "BH")
	Pairwise comparisons using t tests with pooled SD				data: df$Chao1 and df$ScientificName											Pairwise comparisons using t tests with pooled SD				data: df$Simpson and df$ScientificName					data: df$InvSimpson and df$ScientificName
											Pairwise comparisons using t tests with pooled SD
					EPFU MYLU										data: df$Shannon and df$ScientificName					EPFU MYLU					EPFU MYLU
data: df$Observed and df$ScientificName					MYLU 0.13 -					data: df$ACE and df$ScientificName										MYLU 0.89 -					MYLU 0.55 -
					MYYU 0.13 0.69					EPFU MYLU					EPFU MYLU					MYYU 0.29 0.46					MYYU 0.50 0.91
EPFU MYLU										MYLU 0.13 -					MYLU 0.092 -
MYLU 0.10 -					P value adjustment method: BH					MYYU 0.13 0.69					MYYU 0.014 0.802					P value adjustment method: BH					P value adjustment method: BH
MYYU 0.10 0.68
										P value adjustment method: BH					P value adjustment method: BH
P value adjustment method: BH
										ACE					Shannon					Simpson					InvSimpson					Fisher
EPFU from all sites					Chao1					Analysis of Variance Table					Analysis of Variance Table					Analysis of Variance Table					Analysis of Variance Table					Analysis of Variance Table
Observed					Analysis of Variance Table
Call:										Response: ACE					Response: Shannon					Response: Simpson					Response: InvSimpson					Response: Fisher
lm(formula = Observed ~ Site, data = df)					Response: Chao1					Df Sum Sq Mean Sq F value Pr(>F)					Df Sum Sq Mean Sq F value Pr(>F)					Df Sum Sq Mean Sq F value Pr(>F)					Df Sum Sq Mean Sq F value Pr(>F)					Df Sum Sq Mean Sq F value Pr(>F)
					Df Sum Sq Mean Sq F value Pr(>F)					Site 3 506855 168952 5.0851 0.005431 **					Site 3 4.7866 1.59553 5.6353 0.003022 **					Site 3 0.25806 0.086022 7.1379 0.0007626 ***					Site 3 262.89 87.630 6.7572 0.001071 **					Site 3 16856 5618.7 5.7445 0.002725 **
Residuals:					Site 3 453513 151171 5.8528 0.00246 **					Residuals 32 1063202 33225					Residuals 34 9.6265 0.28313					Residuals 34 0.40975 0.012051					Residuals 34 440.92 12.968					Residuals 34 33256 978.1
Min 1Q Median 3Q Max					Residuals 34 878176 25829					---					---					---					---					---
-133.000 -17.518 -2.357 10.393 184.000					---					Signif. codes: 0 ‘***’ 0.001 ‘**’ 0.01 ‘*’ 0.05 ‘.’ 0.1 ‘ ’ 1					Signif. codes: 0 ‘***’ 0.001 ‘**’ 0.01 ‘*’ 0.05 ‘.’ 0.1 ‘ ’ 1					Signif. codes: 0 ‘***’ 0.001 ‘**’ 0.01 ‘*’ 0.05 ‘.’ 0.1 ‘ ’ 1					Signif. codes: 0 ‘***’ 0.001 ‘**’ 0.01 ‘*’ 0.05 ‘.’ 0.1 ‘ ’ 1					Signif. codes: 0 ‘***’ 0.001 ‘**’ 0.01 ‘*’ 0.05 ‘.’ 0.1 ‘ ’ 1
					Signif. codes: 0 ‘***’ 0.001 ‘**’ 0.01 ‘*’ 0.05 ‘.’ 0.1 ‘ ’ 1					> summary(fit)					> summary(fit)					> summary(fit)					> summary(fit)					> summary(fit)
Coefficients:					> summary(fit)
Estimate Std. Error t value Pr(>|t|)										Call:					Call:					Call:					Call:					Call:
(Intercept) 9.50 63.10 0.151 0.881					Call:					lm(formula = ACE ~ Site, data = df)					lm(formula = Shannon ~ Site, data = df)					lm(formula = Simpson ~ Site, data = df)					lm(formula = InvSimpson ~ Site, data = df)					lm(formula = Fisher ~ Site, data = df)
SiteCentral Lillooet 144.50 66.92 2.159 0.038 *					lm(formula = Chao1 ~ Site, data = df)
SiteWest Lillooet 12.50 72.86 0.172 0.865										Residuals:					Residuals:					Residuals:					Residuals:					Residuals:
SiteSouth Lillooet 20.86 67.45 0.309 0.759					Residuals:					Min 1Q Median 3Q Max					Min 1Q Median 3Q Max					Min 1Q Median 3Q Max					Min 1Q Median 3Q Max					Min 1Q Median 3Q Max
---					Min 1Q Median 3Q Max					-246.80 -66.19 -2.72 11.72 390.48					-1.2204 -0.2636 0.1013 0.5058 0.7201					-0.38886 -0.04906 -0.00047 0.05761 0.16719					-5.353 -1.981 -0.929 1.430 8.543					-43.713 -3.263 -0.553 2.084 69.614
Signif. codes: 0 ‘***’ 0.001 ‘**’ 0.01 ‘*’ 0.05 ‘.’ 0.1 ‘ ’ 1					-227.00 -18.39 -3.24 9.66 350.79
										Coefficients:					Coefficients:					Coefficients:					Coefficients:					Coefficients:
Residual standard error: 89.23 on 34 degrees of freedom	Adjusted R-squared: 0.3035				Coefficients:					Estimate Std. Error t value Pr(>|t|)					Estimate Std. Error t value Pr(>|t|)					Estimate Std. Error t value Pr(>|t|)					Estimate Std. Error t value Pr(>|t|)					Estimate Std. Error t value Pr(>|t|)
Multiple R-squared: 0.3599,					Estimate Std. Error t value Pr(>|t|)					(Intercept) 11.00 182.28 0.060 0.952					(Intercept) 1.1930 0.3763 3.171 0.00321 **					(Intercept) 0.57669 0.07763 7.429 1.29e-08 ***					(Intercept) 2.530 2.546 0.993 0.32754					(Intercept) 1.297 22.115 0.059 0.9536
F-statistic: 6.373 on 3 and 34 DF, p-value: 0.001517					(Intercept) 9.50 113.64 0.084 0.934					SiteCentral Lillooet 256.80 187.89 1.367 0.181					SiteCentral Lillooet 1.4157 0.3991 3.547 0.00116 **					SiteCentral Lillooet 0.18154 0.08233 2.205 0.034325 *					SiteCentral Lillooet 2.467 2.701 0.913 0.36747					SiteCentral Lillooet 45.688 23.456 1.948 0.0597 .
					SiteCentral Lillooet 238.50 120.53 1.979 0.056 .					SiteWest Lillooet 13.16 199.67 0.066 0.948					SiteWest Lillooet 0.8612 0.4345 1.982 0.05558 .					SiteWest Lillooet 0.16002 0.08963 1.785 0.083144 .					SiteWest Lillooet 3.739 2.940 1.272 0.21215					SiteWest Lillooet 2.240 25.536 0.088 0.9306
> pairwise.t.test(df$Observed, df$Site,					SiteWest Lillooet 13.33 131.22 0.102 0.920					SiteSouth Lillooet 21.23 188.68 0.113 0.911					SiteSouth Lillooet 1.4001 0.4022 3.481 0.00139 **					SiteSouth Lillooet 0.31123 0.08299 3.750 0.000658 ***					SiteSouth Lillooet 7.804 2.722 2.867 0.00707 **					SiteSouth Lillooet 3.865 23.642 0.163 0.8711
+ p.adjust.method = "BH")					SiteSouth Lillooet 21.74 121.49 0.179 0.859										---					---					---					---
	Pairwise comparisons using t tests with pooled SD				---					Residual standard error: 182.3 on 32 degrees of freedom					Signif. codes: 0 ‘***’ 0.001 ‘**’ 0.01 ‘*’ 0.05 ‘.’ 0.1 ‘ ’ 1					Signif. codes: 0 ‘***’ 0.001 ‘**’ 0.01 ‘*’ 0.05 ‘.’ 0.1 ‘ ’ 1					Signif. codes: 0 ‘***’ 0.001 ‘**’ 0.01 ‘*’ 0.05 ‘.’ 0.1 ‘ ’ 1					Signif. codes: 0 ‘***’ 0.001 ‘**’ 0.01 ‘*’ 0.05 ‘.’ 0.1 ‘ ’ 1
					Signif. codes: 0 ‘***’ 0.001 ‘**’ 0.01 ‘*’ 0.05 ‘.’ 0.1 ‘ ’ 1					(2 observations deleted due to missingness)
										Multiple R-squared: 0.3228,	Adjusted R-squared: 0.2593				Residual standard error: 0.5321 on 34 degrees of freedom					Residual standard error: 0.1098 on 34 degrees of freedom					Residual standard error: 3.601 on 34 degrees of freedom					Residual standard error: 31.27 on 34 degrees of freedom
data: df$Observed and df$Site					Residual standard error: 160.7 on 34 degrees of freedom					F-statistic: 5.085 on 3 and 32 DF, p-value: 0.005431					Multiple R-squared: 0.3321,	Adjusted R-squared: 0.2732				Multiple R-squared: 0.3864,	Adjusted R-squared: 0.3323				Multiple R-squared: 0.3735,	Adjusted R-squared: 0.3182				Multiple R-squared: 0.3364,	Adjusted R-squared: 0.2778
					Multiple R-squared: 0.3406,	Adjusted R-squared: 0.2824									F-statistic: 5.635 on 3 and 34 DF, p-value: 0.003022					F-statistic: 7.138 on 3 and 34 DF, p-value: 0.0007626					F-statistic: 6.757 on 3 and 34 DF, p-value: 0.001071					F-statistic: 5.744 on 3 and 34 DF, p-value: 0.002725
North Lillooet Central LillooetWest Lillooet					F-statistic: 5.853 on 3 and 34 DF, p-value: 0.00246					> pairwise.t.test(df$ACE, df$Site,
Central Lillooet0.0760 - -										+ p.adjust.method = "BH")					> pairwise.t.test(df$Shannon, df$Site,					> pairwise.t.test(df$Simpson, df$Site,					> pairwise.t.test(df$InvSimpson, df$Site,					> pairwise.t.test(df$Fisher, df$Site,
West Lillooet 0.8648 0.0119 -					> pairwise.t.test(df$Chao1, df$Site,										+ p.adjust.method = "BH")					+ p.adjust.method = "BH")					+ p.adjust.method = "BH")					+ p.adjust.method = "BH")
South Lillooet 0.8648 0.0036 0.8648					+ p.adjust.method = "BH")						Pairwise comparisons using t tests with pooled SD
																Pairwise comparisons using t tests with pooled SD					Pairwise comparisons using t tests with pooled SD					Pairwise comparisons using t tests with pooled SD					Pairwise comparisons using t tests with pooled SD
P value adjustment method: BH						Pairwise comparisons using t tests with pooled SD				data: df$ACE and df$Site
															data: df$Shannon and df$Site					data: df$Simpson and df$Site					data: df$InvSimpson and df$Site					data: df$Fisher and df$Site
					data: df$Chao1 and df$Site					North Lillooet Central LillooetWest Lillooet
										Central Lillooet- - -					North Lillooet Central LillooetWest Lillooet					North Lillooet Central LillooetWest Lillooet					North Lillooet Central LillooetWest Lillooet					North Lillooet Central LillooetWest Lillooet
					North Lillooet Central LillooetWest Lillooet					West Lillooet - - -					Central Lillooet0.0042 - -					Central Lillooet0.0515 - -					Central Lillooet0.4410 - -					Central Lillooet0.1195 - -
					Central Lillooet0.1120 - -					South Lillooet - - -					West Lillooet 0.0667 0.0667 -					West Lillooet 0.0998 0.6847 -					West Lillooet 0.3182 0.4657 -					West Lillooet 0.9306 0.0194 -
					West Lillooet 0.9197 0.0182 -										South Lillooet 0.0042 0.9366 0.0667					South Lillooet 0.0039 0.0083 0.0158					South Lillooet 0.0212 0.0017 0.0538					South Lillooet 0.9306 0.0052 0.9306
					South Lillooet 0.9197 0.0047 0.9197					P value adjustment method: BH
															P value adjustment method: BH					P value adjustment method: BH					P value adjustment method: BH					P value adjustment method: BH
					P value adjustment method: BH
West Lillooet sites, all bat species					Chao1					ACE					Shannon					Simpson					InvSimpson						Fisher
Observed					Call:					Call:					Call:					Call:					Call:						Call:
Call:					lm(formula = Chao1 ~ ScientificName, data = df)					lm(formula = ACE ~ ScientificName, data = df)					lm(formula = Shannon ~ ScientificName, data = df)					lm(formula = Simpson ~ ScientificName, data = df)					lm(formula = InvSimpson ~ ScientificName, data = df)						lm(formula = Fisher ~ ScientificName, data = df)
lm(formula = Observed ~ ScientificName, data = df)
					Residuals:					Residuals:					Residuals:					Residuals:					Residuals:						Residuals:
Residuals:					Min 1Q Median 3Q Max					Min 1Q Median 3Q Max					Min 1Q Median 3Q Max					Min 1Q Median 3Q Max					Min 1Q Median 3Q Max						Min 1Q Median 3Q Max
Min 1Q Median 3Q Max					-225.9 -206.9 -180.1 262.1 357.4					-244.0 -225.9 -200.6 267.7 398.2					-1.1157 -0.4716 0.1354 0.3991 0.7581					-0.21316 -0.03945 0.00000 0.06385 0.16712					-2.8473 -1.5042 -0.8660 0.5251 8.0290						-45.25 -42.05 -36.09 50.12 67.38
-135.75 -119.75 -93.75 144.25 179.25
					Coefficients:					Coefficients:					Coefficients:					Coefficients:					Coefficients:						Coefficients:
Coefficients:					Estimate Std. Error t value Pr(>|t|)					Estimate Std. Error t value Pr(>|t|)					Estimate Std. Error t value Pr(>|t|)					Estimate Std. Error t value Pr(>|t|)					Estimate Std. Error t value Pr(>|t|)						Estimate Std. Error t value Pr(>|t|)
Estimate Std. Error t value Pr(>|t|)					(Intercept) 248.2 61.0 4.069 0.00101 **					(Intercept) 268.34 66.73 4.021 0.00111 **					(Intercept) 2.6189 0.1475 17.76 1.75e-11 ***					(Intercept) 0.75635 0.02404 31.464 4.11e-15 ***					(Intercept) 5.0364 0.7303 6.896 5.1e-06 ***						(Intercept) 48.71 12.23 3.984 0.0012 **
(Intercept) 157.75 34.42 4.583 0.000359 ***					ScientificNameMYYU 286.3 251.5 1.138 0.27292					ScientificNameMYYU 277.66 275.14 1.009 0.32890					ScientificNameMYYU 0.7477 0.6080 1.23 0.238					ScientificNameMYYU 0.03784 0.09911 0.382 0.708					ScientificNameMYYU -0.1777 3.0113 -0.059 0.954						ScientificNameMYYU 53.47 50.42 1.061 0.3056
ScientificNameMYYU 151.25 141.93 1.066 0.303432					---					---					---					---					---						---
---					Signif. codes: 0 ‘***’ 0.001 ‘**’ 0.01 ‘*’ 0.05 ‘.’ 0.1 ‘ ’ 1					Signif. codes: 0 ‘***’ 0.001 ‘**’ 0.01 ‘*’ 0.05 ‘.’ 0.1 ‘ ’ 1					Signif. codes: 0 ‘***’ 0.001 ‘**’ 0.01 ‘*’ 0.05 ‘.’ 0.1 ‘ ’ 1					Signif. codes: 0 ‘***’ 0.001 ‘**’ 0.01 ‘*’ 0.05 ‘.’ 0.1 ‘ ’ 1					Signif. codes: 0 ‘***’ 0.001 ‘**’ 0.01 ‘*’ 0.05 ‘.’ 0.1 ‘ ’ 1						Signif. codes: 0 ‘***’ 0.001 ‘**’ 0.01 ‘*’ 0.05 ‘.’ 0.1 ‘ ’ 1
Signif. codes: 0 ‘***’ 0.001 ‘**’ 0.01 ‘*’ 0.05 ‘.’ 0.1 ‘ ’ 1
					Residual standard error: 244 on 15 degrees of freedom					Residual standard error: 266.9 on 15 degrees of freedom					Residual standard error: 0.5899 on 15 degrees of freedom					Residual standard error: 0.09615 on 15 degrees of freedom					Residual standard error: 2.921 on 15 degrees of freedom						Residual standard error: 48.91 on 15 degrees of freedom
Residual standard error: 137.7 on 15 degrees of freedom	Adjusted R-squared: 0.008405				Multiple R-squared: 0.07949,	Adjusted R-squared: 0.01812				Multiple R-squared: 0.06358,	Adjusted R-squared: 0.00115				Multiple R-squared: 0.09159,	Adjusted R-squared: 0.03103				Multiple R-squared: 0.009624,	Adjusted R-squared: -0.0564				Multiple R-squared: 0.000232,	Adjusted R-squared: -0.06642					Multiple R-squared: 0.06976,	Adjusted R-squared: 0.007747
Multiple R-squared: 0.07038,					F-statistic: 1.295 on 1 and 15 DF, p-value: 0.2729					F-statistic: 1.018 on 1 and 15 DF, p-value: 0.3289					F-statistic: 1.512 on 1 and 15 DF, p-value: 0.2377					F-statistic: 0.1458 on 1 and 15 DF, p-value: 0.708					F-statistic: 0.003481 on 1 and 15 DF, p-value: 0.9537						F-statistic: 1.125 on 1 and 15 DF, p-value: 0.3056
F-statistic: 1.136 on 1 and 15 DF, p-value: 0.3034
					> anova(fit,test="BH")					> anova(fit,test="BH")					> anova(fit,test="BH")					> anova(fit,test="BH")					> anova(fit,test="BH")						> anova(fit,test="BH")
> anova(fit,test="BH")					Analysis of Variance Table					Analysis of Variance Table					Analysis of Variance Table					Analysis of Variance Table					Analysis of Variance Table						Analysis of Variance Table
Analysis of Variance Table
					Response: Chao1					Response: ACE					Response: Shannon					Response: Simpson					Response: InvSimpson						Response: Fisher
Response: Observed					Df Sum Sq Mean Sq F value Pr(>F)					Df Sum Sq Mean Sq F value Pr(>F)					Df Sum Sq Mean Sq F value Pr(>F)					Df Sum Sq Mean Sq F value Pr(>F)					Df Sum Sq Mean Sq F value Pr(>F)						Df Sum Sq Mean Sq F value Pr(>F)
Df Sum Sq Mean Sq F value Pr(>F)					ScientificName 1 77126 77126 1.2953 0.2729					ScientificName 1 72562 72562 1.0184 0.3289					ScientificName 1 0.5262 0.52622 1.5124 0.2377					ScientificName 1 0.001348 0.0013477 0.1458 0.708					ScientificName 1 0.03 0.0297 0.0035 0.9537						ScientificName 1 2691 2691.2 1.1249 0.3056
ScientificName 1 21531 21531 1.1356 0.3034					Residuals 15 893123 59542					Residuals 15 1068735 71249					Residuals 15 5.2191 0.34794					Residuals 15 0.138682 0.0092455					Residuals 15 128.01 8.5343						Residuals 15 35885 2392.3
Residuals 15 284393 18960					> pairwise.t.test(df$Chao1, df$ScientificName,					> pairwise.t.test(df$ACE, df$ScientificName,					> pairwise.t.test(df$Shannon, df$ScientificName,					> pairwise.t.test(df$Simpson, df$ScientificName,					> pairwise.t.test(df$InvSimpson, df$ScientificName,						> pairwise.t.test(df$Fisher, df$ScientificName,
> pairwise.t.test(df$Observed, df$ScientificName,					+ p.adjust.method = "BH")					+ p.adjust.method = "BH")					+ p.adjust.method = "BH")					+ p.adjust.method = "BH")					+ p.adjust.method = "BH")						+ p.adjust.method = "BH")
+ p.adjust.method = "BH")
	Pairwise comparisons using t tests with pooled SD					Pairwise comparisons using t tests with pooled SD					Pairwise comparisons using t tests with pooled SD					Pairwise comparisons using t tests with pooled SD					Pairwise comparisons using t tests with pooled SD					Pairwise comparisons using t tests with pooled SD						Pairwise comparisons using t tests with pooled SD
					data: df$Chao1 and df$ScientificName					data: df$ACE and df$ScientificName					data: df$Shannon and df$ScientificName					data: df$Simpson and df$ScientificName					data: df$InvSimpson and df$ScientificName						data: df$Fisher and df$ScientificName
data: df$Observed and df$ScientificName
					EPFU					EPFU					EPFU					EPFU					EPFU						EPFU
EPFU					MYYU -					MYYU -					MYYU -					MYYU -					MYYU -						MYYU -
MYYU -
					P value adjustment method: BH					P value adjustment method: BH					P value adjustment method: BH					P value adjustment method: BH					P value adjustment method: BH						P value adjustment method: BH
P value adjustment method: BH
