# Supplementary material for: DNA metabarcoding analyses reveal fine-scale microbiome structures on Western Canadian bat wings
Source: Microbiol Spectr. 2024 Oct 22;12(12):e00376-24. doi: 10.1128/spectrum.00376-24 (PMC11619579; doi:10.1128/spectrum.00376-24)
Supplement: Supplemental file 6 — Bacterial diversity on the wings of two bats from Colony Farm in Coquitlam, eastern Vancouver, BC, Canada. [file spectrum.00376-24-s0006.xls]

## Sheet: clean_OTU_16S
Supplementary File 6. Bacterial diversity on the wings of two bats from Colony Farm in Coquitlam, eastern Vancouver, BC, Canada. Sample W434 belongs to Myotis lucifugus while sample W338 belongs to Myotis yumanensis. Numbers in columns B and C refer to 16S rRNA sequencing read counts.	W434 (MYLU)	W338 (MYYU)
Bacteria__Proteobacteria__Gammaproteobacteria__Burkholderiales__Alcaligenaceae__Achromobacter__GTGTCAGCAGCCGCGGTAATACGTAGGGTGCAAGCGTTAATCGGAATTACTGGGCGTAAAGCGTGCGCAGGCGGTTCGGAAAGAAAGATGTGAAATCCCAGAGCTTAACTTTGGAACTGCATTTTTAACTACCGGGCTAGAGTGTGTCAGAGGGAGGTGGAATTCCGCGTGTAGCAGTGAAATGCGTAGATATGCGGAGGAACACCGATGGCGAAGGCAGCCTCCTGGGATAACACTGACGCTCATGCACGNNNNNNNNNNAATTACTGGGCGTAAAGCGTGCGCAGGCGGTTCGGAAAGAAAG…	671	0
Bacteria__Proteobacteria__Gammaproteobacteria__Burkholderiales__Alcaligenaceae__Achromobacter__GTGTCAGCCGCCGCGGTAATACGTAGGGTGCAAGCGTTAATCGGAATTACTGGGCGTAAAGCGTGCGCAGGCGGTTCGGAAAGAAAGATGTGAAATCCCAGAGCTTAACTTTGGAACTGCATTTTTAACTACCGGGCTAGAGTGTGTCAGAGGGAGGTGGAATTCCGCGTGTAGCAGTGAAATGCGTAGATATGCGGAGGAACACCGATGGCGAAGGCAGCCTCCTGGGATAACACTGACGCTCATGCACGNNNNNNNNNNAATTACTGGGCGTAAAGCGTGCGCAGGCGGTTCGGAAAGAAAG…	644	0
Bacteria__Proteobacteria__Alphaproteobacteria__Caulobacterales__Caulobacteraceae__Brevundimonas__TGTGTCAGCCGCCGCGGTAATACGAAGGGGGCTAGCGTTGCTCGGAATTACTGGGCGTAAAGGGCGCGTAGGCGGATCGTTAAGTCAGAGGTGAAATCCCAGGGCTCAACCCTGGAACTGCCTTTGATACTGGCGATCTTGAGTATGAGAGAGGTATGTGGAACTCCGAGTGTAGAGGTGAAATTCGTAGATATTCGGAAGAACACCAGTGGCGAAGGCGACATACTGGCTCATTACTGACGCTGAGGCGCNNNNNNNNNNATTACTGGGCGTAAAGGGCGCGTAGGCGGATCGTTAAGTCA…	0	553
Bacteria__Proteobacteria__Alphaproteobacteria__Caulobacterales__Caulobacteraceae__Brevundimonas__GGTGTCAGCCGCCGCGGTAATACGAAGGGGGCTAGCGTTGCTCGGAATTACTGGGCGTAAAGGGCGCGTAGGCGGATCGTTAAGTCAGAGGTGAAATCCCAGGGCTCAACCCTGGAACTGCCTTTGATACTGGCGATCTTGAGTATGAGAGAGGTATGTGGAACTCCGAGTGTAGAGGTGAAATTCGTAGATATTCGGAAGAACACCAGTGGCGAAGGCGACATACTGGCTCATTACTGACGCTGAGGCGCNNNNNNNNNNATTACTGGGCGTAAAGGGCGCGTAGGCGGATCGTTAAGTCA…	0	488
Bacteria__Firmicutes__Bacilli__Bacillales__Bacillaceae__Virgibacillus__GTGTCAGCCGCCGCGGTAATACGTAGGGGGCAAGCGTTGTCCGGAATTATTGGGCGTAAAGCGCGCGCAGGCGGTCTTTTAAGTCTGATGTGAAAGCTCACGGCTTAACCGTGAATGGTCATTGGAAACTGGAGGACTTGAGTACAGAAGAGGAGAGTGGAATTCCACGTGTAGCGGTGAAATGCGTAGAGATGTGGAGGAACACCAGTGGCGAAGGCGACTCTCTGGTCTGTAACTGACGCTGAGGTGCGNNNNNNNNNNAATTATTGGGCGTAAAGCGCGCGCAGGCGGTCTTTTAAGTCTGATGTGAAAGCTCACGGCTTAACCG…	439	0
Bacteria__Proteobacteria__Alphaproteobacteria__Caulobacterales__Caulobacteraceae__Brevundimonas__GGTGCCAGCCGCCGCGGTAATACGAAGGGGGCTAGCGTTGCTCGGAATTACTGGGCGTAAAGGGCGCGTAGGCGGATCGTTAAGTCAGAGGTGAAATCCCAGGGCTCAACCCTGGAACTGCCTTTGATACTGGCGATCTTGAGTATGAGAGAGGTATGTGGAACTCCGAGTGTAGAGGTGAAATTCGTAGATATTCGGAAGAACACCAGTGGCGAAGGCGACATACTGGCTCATTACTGACGCTGAGGCGCNNNNNNNNNNATTACTGGGCGTAAAGGGCGCGTAGGCGGATCGTTAAGTCA…	0	436
Bacteria__Proteobacteria__Alphaproteobacteria__Rhizobiales__Rhizobiaceae__Allorhizobium-Neorhizobium-Pararhizobium-Rhizobium__GTGTCAGCAGCCGCGGTAATACGAAGGGGGCTAGCGTTGTTCGGAATTACTGGGCGTAAAGCGCACGTAGGCGGATATTTAAGTCAGGGGTGAAATCCCAGAGCTCAACTCTGGAACTGCCTTTGATACTGGGTATCTTGAGTATGGAAGAGGTAAGTGGAATTCCGAGTGTAGAGGTGAAATTCGTAGATATTCGGAGGAACACCAGTGGCGAAGGCGGCTTACTGGTCCATTACTGACGCTGAGGTGCGNNNNNNNNNNAATTACTGGGCG…	434	0
Bacteria__Firmicutes__Bacilli__Bacillales__Bacillaceae__Virgibacillus__GTGTCAGCAGCCGCGGTAATACGTAGGGGGCAAGCGTTGTCCGGAATTATTGGGCGTAAAGCGCGCGCAGGCGGTCTTTTAAGTCTGATGTGAAAGCTCACGGCTTAACCGTGAATGGTCATTGGAAACTGGAGGACTTGAGTACAGAAGAGGAGAGTGGAATTCCACGTGTAGCGGTGAAATGCGTAGAGATGTGGAGGAACACCAGTGGCGAAGGCGACTCTCTGGTCTGTAACTGACGCTGAGGTGCGNNNNNNNNNNAATTATTGGGCGTAAAGCGCGCGCAGGCGGTCTTTTAAGTCTGATGTGAAAGCTCACGGCTTAACCG…	433	0
Bacteria__Proteobacteria__Gammaproteobacteria__Burkholderiales__Alcaligenaceae__Achromobacter__GTGCCAGCCGCCGCGGTAATACGTAGGGTGCAAGCGTTAATCGGAATTACTGGGCGTAAAGCGTGCGCAGGCGGTTCGGAAAGAAAGATGTGAAATCCCAGAGCTTAACTTTGGAACTGCATTTTTAACTACCGGGCTAGAGTGTGTCAGAGGGAGGTGGAATTCCGCGTGTAGCAGTGAAATGCGTAGATATGCGGAGGAACACCGATGGCGAAGGCAGCCTCCTGGGATAACACTGACGCTCATGCACGNNNNNNNNNNAATTACTGGGCGTAAAGCGTGCGCAGGCGGTTCGGAAAGAAAG…	426	0
Bacteria__Proteobacteria__Alphaproteobacteria__Caulobacterales__Caulobacteraceae__Brevundimonas__GGTGTCAGCAGCCGCGGTAATACGAAGGGGGCTAGCGTTGCTCGGAATTACTGGGCGTAAAGGGCGCGTAGGCGGATCGTTAAGTCAGAGGTGAAATCCCAGGGCTCAACCCTGGAACTGCCTTTGATACTGGCGATCTTGAGTATGAGAGAGGTATGTGGAACTCCGAGTGTAGAGGTGAAATTCGTAGATATTCGGAAGAACACCAGTGGCGAAGGCGACATACTGGCTCATTACTGACGCTGAGGCGCNNNNNNNNNNATTACTGGGCGTAAAGGGCGCGTAGGCGGATCGTTAAGTCA…	0	415
Bacteria__Proteobacteria__Alphaproteobacteria__Caulobacterales__Caulobacteraceae__Brevundimonas__TGTGCCAGCCGCCGCGGTAATACGAAGGGGGCTAGCGTTGCTCGGAATTACTGGGCGTAAAGGGCGCGTAGGCGGATCGTTAAGTCAGAGGTGAAATCCCAGGGCTCAACCCTGGAACTGCCTTTGATACTGGCGATCTTGAGTATGAGAGAGGTATGTGGAACTCCGAGTGTAGAGGTGAAATTCGTAGATATTCGGAAGAACACCAGTGGCGAAGGCGACATACTGGCTCATTACTGACGCTGAGGCGCNNNNNNNNNNATTACTGGGCGTAAAGGGCGCGTAGGCGGATCGTTAAGTCA…	0	408
Bacteria__Proteobacteria__Alphaproteobacteria__Rhizobiales__Rhizobiaceae__Allorhizobium-Neorhizobium-Pararhizobium-Rhizobium__GTGTCAGCCGCCGCGGTAATACGAAGGGGGCTAGCGTTGTTCGGAATTACTGGGCGTAAAGCGCACGTAGGCGGATATTTAAGTCAGGGGTGAAATCCCAGAGCTCAACTCTGGAACTGCCTTTGATACTGGGTATCTTGAGTATGGAAGAGGTAAGTGGAATTCCGAGTGTAGAGGTGAAATTCGTAGATATTCGGAGGAACACCAGTGGCGAAGGCGGCTTACTGGTCCATTACTGACGCTGAGGTGCGNNNNNNNNNNAATTACTGGGCG…	401	0
Bacteria__Proteobacteria__Alphaproteobacteria__Caulobacterales__Caulobacteraceae__Brevundimonas__TGTGTCAGCAGCCGCGGTAATACGAAGGGGGCTAGCGTTGCTCGGAATTACTGGGCGTAAAGGGCGCGTAGGCGGATCGTTAAGTCAGAGGTGAAATCCCAGGGCTCAACCCTGGAACTGCCTTTGATACTGGCGATCTTGAGTATGAGAGAGGTATGTGGAACTCCGAGTGTAGAGGTGAAATTCGTAGATATTCGGAAGAACACCAGTGGCGAAGGCGACATACTGGCTCATTACTGACGCTGAGGCGCNNNNNNNNNNATTACTGGGCGTAAAGGGCGCGTAGGCGGATCGTTAAGTCA…	0	400
Bacteria__Proteobacteria__Gammaproteobacteria__Burkholderiales__Alcaligenaceae__Achromobacter__GTGCCAGCAGCCGCGGTAATACGTAGGGTGCAAGCGTTAATCGGAATTACTGGGCGTAAAGCGTGCGCAGGCGGTTCGGAAAGAAAGATGTGAAATCCCAGAGCTTAACTTTGGAACTGCATTTTTAACTACCGGGCTAGAGTGTGTCAGAGGGAGGTGGAATTCCGCGTGTAGCAGTGAAATGCGTAGATATGCGGAGGAACACCGATGGCGAAGGCAGCCTCCTGGGATAACACTGACGCTCATGCACGNNNNNNNNNNAATTACTGGGCGTAAAGCGTGCGCAGGCGGTTCGGAAAGAAAG…	398	0
Bacteria__Proteobacteria__Gammaproteobacteria__Burkholderiales__Comamonadaceae__Delftia__GTGTCAGCAGCCGCGGTAATACGTAGGGTGCGAGCGTTAATCGGAATTACTGGGCGTAAAGCGTGCGCAGGCGGTTATGTAAGACAGATGTGAAATCCCCGGGCTCAACCTGGGAACTGCATTTGTGACTGCATGGCTAGAGTACGGTAGAGGGGGATGGAATTCCGCGTGTAGCAGTGAAATGCGTAGATATGCGGAGGAACACCGATGGCGAAGGCAATCCCCTGGACCTGTACTGACGCTCATGCACGNNNNNNNNNNAATTACTGGGCGTAAAGCGTGCGCAGGCGGTTATGTAAGACAGATGTGA…	380	0
Bacteria__Proteobacteria__Gammaproteobacteria__Burkholderiales__Comamonadaceae__Delftia__GTGTCAGCCGCCGCGGTAATACGTAGGGTGCGAGCGTTAATCGGAATTACTGGGCGTAAAGCGTGCGCAGGCGGTTATGTAAGACAGATGTGAAATCCCCGGGCTCAACCTGGGAACTGCATTTGTGACTGCATGGCTAGAGTACGGTAGAGGGGGATGGAATTCCGCGTGTAGCAGTGAAATGCGTAGATATGCGGAGGAACACCGATGGCGAAGGCAATCCCCTGGACCTGTACTGACGCTCATGCACGNNNNNNNNNNAATTACTGGGCGTAAAGCGTGCGCAGGCGGTTATGTAAGACAGATGTGA…	359	0
Bacteria__Proteobacteria__Alphaproteobacteria__Caulobacterales__Caulobacteraceae__Brevundimonas__TGTGTCAGCCGCCGCGGTAATACGAAGGGGGCTAGCGTTGCTCGGAATTACTGGGCGTAAAGGGCGCGTAGGCGGACATTTAAGTCAGGGGTGAAATCCCAGAGCTCAACTCTGGAACTGCCTTTGATACTGGGTGTCTTGAGTGTGAGAGAGGTATGTGGAACTCCGAGTGTAGAGGTGAAATTCGTAGATATTCGGAAGAACACCAGTGGCGAAGGCGACATACTGGCTCATTACTGACGCTGAGGCGCNNNNNNNNNNATTACTGGGCGTAAAGGGCGCGTAGGCGGACATTTAAGTCA…	0	346
Bacteria__Proteobacteria__Alphaproteobacteria__Caulobacterales__Caulobacteraceae__Brevundimonas__GGTGCCAGCAGCCGCGGTAATACGAAGGGGGCTAGCGTTGCTCGGAATTACTGGGCGTAAAGGGCGCGTAGGCGGATCGTTAAGTCAGAGGTGAAATCCCAGGGCTCAACCCTGGAACTGCCTTTGATACTGGCGATCTTGAGTATGAGAGAGGTATGTGGAACTCCGAGTGTAGAGGTGAAATTCGTAGATATTCGGAAGAACACCAGTGGCGAAGGCGACATACTGGCTCATTACTGACGCTGAGGCGCNNNNNNNNNNATTACTGGGCGTAAAGGGCGCGTAGGCGGATCGTTAAGTCA…	0	321
Bacteria__Proteobacteria__Alphaproteobacteria__Caulobacterales__Caulobacteraceae__Brevundimonas__AGTGTCAGCCGCCGCGGTAATACGAAGGGGGCTAGCGTTGCTCGGAATTACTGGGCGTAAAGGGCGCGTAGGCGGATCGTTAAGTCAGAGGTGAAATCCCAGGGCTCAACCCTGGAACTGCCTTTGATACTGGCGATCTTGAGTATGAGAGAGGTATGTGGAACTCCGAGTGTAGAGGTGAAATTCGTAGATATTCGGAAGAACACCAGTGGCGAAGGCGACATACTGGCTCATTACTGACGCTGAGGCGCNNNNNNNNNNATTACTGGGCGTAAAGGGCGCGTAGGCGGATCGTTAAGTCA…	0	321
Bacteria__Proteobacteria__Alphaproteobacteria__Rhizobiales__Rhizobiaceae__Mesorhizobium__GTGTCAGCAGCCGCGGTAATACGAAGGGGGCTAGCGTTGTTCGGAATTACTGGGCGTAAAGCGCACGTAGGCGGATACTTAAGTCAGGGGTGAAATCCCGGGGCTCAACCCCGGAACTGCCTTTGATACTGGGTATCTGGAGTCCGGAAGAGGTGAGTGGAATTCCGAGTGTAGAGGTGAAATTCGTAGATATTCGGAGGAACACCAGTGGCGAAGGCGGCTCACTGGTCCGGTACTGACGCTGAGGTGCGNNNNNNNNNNAATTACTGGGCGTAAAGCGCACGTAGGCGGATACTTAAGTCAGGGGTGA…	318	0
Bacteria__Proteobacteria__Alphaproteobacteria__Caulobacterales__Caulobacteraceae__Brevundimonas__GGTGTCAGCCGCCGCGGTAATACGAAGGGGGCTAGCGTTGCTCGGAATTACTGGGCGTAAAGGGCGCGTAGGCGGACATTTAAGTCAGGGGTGAAATCCCAGAGCTCAACTCTGGAACTGCCTTTGATACTGGGTGTCTTGAGTGTGAGAGAGGTATGTGGAACTCCGAGTGTAGAGGTGAAATTCGTAGATATTCGGAAGAACACCAGTGGCGAAGGCGACATACTGGCTCATTACTGACGCTGAGGCGCNNNNNNNNNNATTACTGGGCGTAAAGGGCGCGTAGGCGGACATTTAAGTCA…	0	309
Bacteria__Proteobacteria__Alphaproteobacteria__Caulobacterales__Caulobacteraceae__Brevundimonas__TGTGTCAGCAGCCGCGGTAATACGAAGGGGGCTAGCGTTGCTCGGAATTACTGGGCGTAAAGGGCGCGTAGGCGGACATTTAAGTCAGGGGTGAAATCCCAGAGCTCAACTCTGGAACTGCCTTTGATACTGGGTGTCTTGAGTGTGAGAGAGGTATGTGGAACTCCGAGTGTAGAGGTGAAATTCGTAGATATTCGGAAGAACACCAGTGGCGAAGGCGACATACTGGCTCATTACTGACGCTGAGGCGCNNNNNNNNNNATTACTGGGCGTAAAGGGCGCGTAGGCGGACATTTAAGTCA…	0	304
Bacteria__Proteobacteria__Alphaproteobacteria__Caulobacterales__Caulobacteraceae__Brevundimonas__CGTGTCAGCCGCCGCGGTAATACGAAGGGGGCTAGCGTTGCTCGGAATTACTGGGCGTAAAGGGCGCGTAGGCGGATCGTTAAGTCAGAGGTGAAATCCCAGGGCTCAACCCTGGAACTGCCTTTGATACTGGCGATCTTGAGTATGAGAGAGGTATGTGGAACTCCGAGTGTAGAGGTGAAATTCGTAGATATTCGGAAGAACACCAGTGGCGAAGGCGACATACTGGCTCATTACTGACGCTGAGGCGCNNNNNNNNNNATTACTGGGCGTAAAGGGCGCGTAGGCGGATCGTTAAGTCA…	0	303
Bacteria__Proteobacteria__Gammaproteobacteria__Pseudomonadales__Moraxellaceae__Alkanindiges__TGTGTCAGCCGCCGCGGTAATACAGAGGGTGCGAGCGTTAATCGGAATTACTGGGCGTAAAGCGCGCGTAGGCGGTTTATTAAGTCGGATGTGAAAGCCCTGAGCTTAACTTAGGAATTGCATTCGATACTGGTAAGCTAGAGTATGGGAGAGGAAGGTAGAATTCCAGGTGTAGCGGTGAAATGCGTAGAGATCTGGAGGAATACCGATGGCGAAGGCAGCCTTCTGGCCTAATACTGACGCTGAGGTGCNNNNNNNNNNATTACTGGGCGTAAAGCGCGCGTAGGCGGTTTATTAAGTCGGATG…	0	303
Bacteria__Proteobacteria__Alphaproteobacteria__Caulobacterales__Caulobacteraceae__Brevundimonas__TGTGCCAGCAGCCGCGGTAATACGAAGGGGGCTAGCGTTGCTCGGAATTACTGGGCGTAAAGGGCGCGTAGGCGGATCGTTAAGTCAGAGGTGAAATCCCAGGGCTCAACCCTGGAACTGCCTTTGATACTGGCGATCTTGAGTATGAGAGAGGTATGTGGAACTCCGAGTGTAGAGGTGAAATTCGTAGATATTCGGAAGAACACCAGTGGCGAAGGCGACATACTGGCTCATTACTGACGCTGAGGCGCNNNNNNNNNNATTACTGGGCGTAAAGGGCGCGTAGGCGGATCGTTAAGTCA…	0	297
Bacteria__Proteobacteria__Gammaproteobacteria__Burkholderiales__Comamonadaceae__Delftia__GTGCCAGCAGCCGCGGTAATACGTAGGGTGCGAGCGTTAATCGGAATTACTGGGCGTAAAGCGTGCGCAGGCGGTTATGTAAGACAGATGTGAAATCCCCGGGCTCAACCTGGGAACTGCATTTGTGACTGCATGGCTAGAGTACGGTAGAGGGGGATGGAATTCCGCGTGTAGCAGTGAAATGCGTAGATATGCGGAGGAACACCGATGGCGAAGGCAATCCCCTGGACCTGTACTGACGCTCATGCACGNNNNNNNNNNAATTACTGGGCGTAAAGCGTGCGCAGGCGGTTATGTAAGACAGATGTGA…	288	0
Bacteria__Proteobacteria__Gammaproteobacteria__Pseudomonadales__Moraxellaceae__Alkanindiges__GGTGTCAGCCGCCGCGGTAATACAGAGGGTGCGAGCGTTAATCGGAATTACTGGGCGTAAAGCGCGCGTAGGCGGTTTATTAAGTCGGATGTGAAAGCCCTGAGCTTAACTTAGGAATTGCATTCGATACTGGTAAGCTAGAGTATGGGAGAGGAAGGTAGAATTCCAGGTGTAGCGGTGAAATGCGTAGAGATCTGGAGGAATACCGATGGCGAAGGCAGCCTTCTGGCCTAATACTGACGCTGAGGTGCNNNNNNNNNNATTACTGGGCGTAAAGCGCGCGTAGGCGGTTTATTAAGTCGGATG…	0	285
Bacteria__Proteobacteria__Alphaproteobacteria__Caulobacterales__Caulobacteraceae__Brevundimonas__AGTGCCAGCCGCCGCGGTAATACGAAGGGGGCTAGCGTTGCTCGGAATTACTGGGCGTAAAGGGCGCGTAGGCGGATCGTTAAGTCAGAGGTGAAATCCCAGGGCTCAACCCTGGAACTGCCTTTGATACTGGCGATCTTGAGTATGAGAGAGGTATGTGGAACTCCGAGTGTAGAGGTGAAATTCGTAGATATTCGGAAGAACACCAGTGGCGAAGGCGACATACTGGCTCATTACTGACGCTGAGGCGCNNNNNNNNNNATTACTGGGCGTAAAGGGCGCGTAGGCGGATCGTTAAGTCA…	0	277
Bacteria__Proteobacteria__Alphaproteobacteria__Caulobacterales__Caulobacteraceae__Brevundimonas__TGTGTCAGCCGCCGCGGTAATACGAAGGGGGCTAGCGTTGCTCGGAATTACTGGGCGTAAAGGGCGCGTAGGCGGACATTTAAGTCAGGGGTGAAATCCCAGAGCTCAACTCTGGAACTGCCTTTGATACTGGGTGTCTTGAGTGTGAGAGAGGTATGTGGAACTCCGAGTGTAGAGGTGAAATTCGTAGATATTCGGAAGAACACCAGTGGCGAAGGCGACATACTGGCTCATTACTGACGCTGAGGCGCNNNNNNNNNNATTACTGGGCGTAAAGGGCGCGTAGGCGGACATTTAAGTCA…	0	276
Bacteria__Proteobacteria__Alphaproteobacteria__Caulobacterales__Caulobacteraceae__Brevundimonas__GGTGTCAGCAGCCGCGGTAATACGAAGGGGGCTAGCGTTGCTCGGAATTACTGGGCGTAAAGGGCGCGTAGGCGGACATTTAAGTCAGGGGTGAAATCCCAGAGCTCAACTCTGGAACTGCCTTTGATACTGGGTGTCTTGAGTGTGAGAGAGGTATGTGGAACTCCGAGTGTAGAGGTGAAATTCGTAGATATTCGGAAGAACACCAGTGGCGAAGGCGACATACTGGCTCATTACTGACGCTGAGGCGCNNNNNNNNNNATTACTGGGCGTAAAGGGCGCGTAGGCGGACATTTAAGTCA…	0	271
Bacteria__Proteobacteria__Alphaproteobacteria__Caulobacterales__Caulobacteraceae__Brevundimonas__TGTGCCAGCCGCCGCGGTAATACGAAGGGGGCTAGCGTTGCTCGGAATTACTGGGCGTAAAGGGCGCGTAGGCGGACATTTAAGTCAGGGGTGAAATCCCAGAGCTCAACTCTGGAACTGCCTTTGATACTGGGTGTCTTGAGTGTGAGAGAGGTATGTGGAACTCCGAGTGTAGAGGTGAAATTCGTAGATATTCGGAAGAACACCAGTGGCGAAGGCGACATACTGGCTCATTACTGACGCTGAGGCGCNNNNNNNNNNATTACTGGGCGTAAAGGGCGCGTAGGCGGACATTTAAGTCA…	0	268
Bacteria__Firmicutes__Bacilli__Staphylococcales__Staphylococcaceae__Nosocomiicoccus__GTGTCAGCCGCCGCGGTAATACGTAGGTGGCAAGCGTTATCCGGAATTATTGGGCGTAAAGCGCGCGTAGGCGGCGAGATTAGTCTGATGTGAAAGCCCCCGGCTCAACCGGGGAGGGTCATTGGAAACTGTTTCGCTTGAGTGCAGAAGAGGAGAGTGGAATTCCATGTGTAGCGGTGAAATGCGCAGAGATATGGAGGAACACCAGTGGCGAAGGCGGCTCTCTGGTCTGTAACTGACGCTGATGTGCGNNNNNNNNNNAATTATTGGGCGTAAAGCGCGCGTAGGCGGCGAGATTAGTCTGATGTGAAAGC…	262	0
Bacteria__Proteobacteria__Alphaproteobacteria__Caulobacterales__Caulobacteraceae__Brevundimonas__AGTGTCAGCAGCCGCGGTAATACGAAGGGGGCTAGCGTTGCTCGGAATTACTGGGCGTAAAGGGCGCGTAGGCGGATCGTTAAGTCAGAGGTGAAATCCCAGGGCTCAACCCTGGAACTGCCTTTGATACTGGCGATCTTGAGTATGAGAGAGGTATGTGGAACTCCGAGTGTAGAGGTGAAATTCGTAGATATTCGGAAGAACACCAGTGGCGAAGGCGACATACTGGCTCATTACTGACGCTGAGGCGCNNNNNNNNNNATTACTGGGCGTAAAGGGCGCGTAGGCGGATCGTTAAGTCA…	0	261
Bacteria__Proteobacteria__Alphaproteobacteria__Rhizobiales__Xanthobacteraceae__Bradyrhizobium__GTGTCAGCAGCCGCGGTAATACGAAGGGGGCTAGCGTTGCTCGGAATCACTGGGCGTAAAGGGTGCGTAGGCGGGTTTTTAAGTCAGGGGTGAAATCCTGGAGCTCAACTCCAGAACTGCCTTTGATACTGAAGATCTTGAGTCCGGGAGAGGTGAGTGGAACTGCGAGTGTAGAGGTGAAATTCGTAGATATTCGCAAGAACACCAGTGGCGAAGGCGGCTCACTGGCCCGGTACTGACGCTGAGGCACGNNNNNNNNNNAATCACTGGGCGTAAAGGGTGCGTAGGCGGGTTTTTAAGTCAG…	258	0
Bacteria__Proteobacteria__Alphaproteobacteria__Caulobacterales__Caulobacteraceae__Brevundimonas__CGTGTCAGCAGCCGCGGTAATACGAAGGGGGCTAGCGTTGCTCGGAATTACTGGGCGTAAAGGGCGCGTAGGCGGATCGTTAAGTCAGAGGTGAAATCCCAGGGCTCAACCCTGGAACTGCCTTTGATACTGGCGATCTTGAGTATGAGAGAGGTATGTGGAACTCCGAGTGTAGAGGTGAAATTCGTAGATATTCGGAAGAACACCAGTGGCGAAGGCGACATACTGGCTCATTACTGACGCTGAGGCGCNNNNNNNNNNATTACTGGGCGTAAAGGGCGCGTAGGCGGATCGTTAAGTCA…	0	256
Bacteria__Bacteroidota__Bacteroidia__Chitinophagales__Chitinophagaceae__Asinibacterium__GTGTCAGCAGCCGCGGTAATACGGAGGGTGCAAGCGTTATCCGGATTCACTGGGTTTAAAGGGTGCGTAGGCGGGCGTATAAGTCAGTGGTGAAATCCTGGAGCTTAACTCCAGAACTGCCATTGATACTATATGTCTTGAATATGGTGGAGGTAAGCGGAATATGTCATGTAGCGGTGAAATGCATAGATATGACATAGAACACCTATTGCGAAGGCAGCTTACTACGCCTATATTGACGCTGAGGCACGNNNNNNNNNNATTCACTGGGTTTAAAGGGTGCGTAGGCGGGCGTATAAGTCAGTGGTGAA…	251	0
Bacteria__Firmicutes__Bacilli__Bacillales__Bacillaceae__NA__GTGTCAGCCGCCGCGGTAATACGTAGGGGGCAAGCGTTGTCCGGAATTATTGGGCGTAAAGGGCGCGCAGGCGGTTCTTTAAGTCTGATGTGAAATCTTGCGGCTTAACCGCAAGCGGTCATTGGAAACTGGAGGGCTTGAGTGCAGAAGAGGAGAGTGGAATTCCACGTGTAGCGGTGAAATGCGTAGAGATGTGGAGGAACACCAGTGGCGAAAGCGACTCTCTGGTCTGTAACTGACGCTGAGGCGCGNNNNNNNNNNAATTATTGGGCGTAAAGGGCGCGCAGGCGGTTCTTTAAGTCTGATGTGAAATCTTGCGGCTTAACCGCAAGCGGTCAT…	249	0
Bacteria__Proteobacteria__Alphaproteobacteria__Rhizobiales__Rhizobiaceae__Mesorhizobium__GTGTCAGCCGCCGCGGTAATACGAAGGGGGCTAGCGTTGTTCGGAATTACTGGGCGTAAAGCGCACGTAGGCGGATACTTAAGTCAGGGGTGAAATCCCGGGGCTCAACCCCGGAACTGCCTTTGATACTGGGTATCTGGAGTCCGGAAGAGGTGAGTGGAATTCCGAGTGTAGAGGTGAAATTCGTAGATATTCGGAGGAACACCAGTGGCGAAGGCGGCTCACTGGTCCGGTACTGACGCTGAGGTGCGNNNNNNNNNNAATTACTGGGCGTAAAGCGCACGTAGGCGGATACTTAAGTCAGGGGTGA…	248	0
Bacteria__Firmicutes__Bacilli__Staphylococcales__Staphylococcaceae__Nosocomiicoccus__GTGTCAGCAGCCGCGGTAATACGTAGGTGGCAAGCGTTATCCGGAATTATTGGGCGTAAAGCGCGCGTAGGCGGCGAGATTAGTCTGATGTGAAAGCCCCCGGCTCAACCGGGGAGGGTCATTGGAAACTGTTTCGCTTGAGTGCAGAAGAGGAGAGTGGAATTCCATGTGTAGCGGTGAAATGCGCAGAGATATGGAGGAACACCAGTGGCGAAGGCGGCTCTCTGGTCTGTAACTGACGCTGATGTGCGNNNNNNNNNNAATTATTGGGCGTAAAGCGCGCGTAGGCGGCGAGATTAGTCTGATGTGAAAGC…	247	0
Bacteria__Proteobacteria__Alphaproteobacteria__Caulobacterales__Caulobacteraceae__Brevundimonas__GGTGCCAGCCGCCGCGGTAATACGAAGGGGGCTAGCGTTGCTCGGAATTACTGGGCGTAAAGGGCGCGTAGGCGGACATTTAAGTCAGGGGTGAAATCCCAGAGCTCAACTCTGGAACTGCCTTTGATACTGGGTGTCTTGAGTGTGAGAGAGGTATGTGGAACTCCGAGTGTAGAGGTGAAATTCGTAGATATTCGGAAGAACACCAGTGGCGAAGGCGACATACTGGCTCATTACTGACGCTGAGGCGCNNNNNNNNNNATTACTGGGCGTAAAGGGCGCGTAGGCGGACATTTAAGTCA…	0	246
Bacteria__Proteobacteria__Alphaproteobacteria__Caulobacterales__Caulobacteraceae__Brevundimonas__TGTGCCAGCCGCCGCGGTAATACGAAGGGGGCTAGCGTTGCTCGGAATTACTGGGCGTAAAGGGCGCGTAGGCGGACATTTAAGTCAGGGGTGAAATCCCAGAGCTCAACTCTGGAACTGCCTTTGATACTGGGTGTCTTGAGTGTGAGAGAGGTATGTGGAACTCCGAGTGTAGAGGTGAAATTCGTAGATATTCGGAAGAACACCAGTGGCGAAGGCGACATACTGGCTCATTACTGACGCTGAGGCGCNNNNNNNNNNATTACTGGGCGTAAAGGGCGCGTAGGCGGACATTTAAGTCA…	0	245
Bacteria__Proteobacteria__Alphaproteobacteria__Caulobacterales__Caulobacteraceae__Brevundimonas__GGTGTCAGCCGCCGCGGTAATACGAAGGGGGCTAGCGTTGCTCGGAATTACTGGGCGTAAAGGGCGCGTAGGCGGACATTTAAGTCAGGGGTGAAATCCCAGAGCTCAACTCTGGAACTGCCTTTGATACTGGGTGTCTTGAGTGTGAGAGAGGTATGTGGAACTCCGAGTGTAGAGGTGAAATTCGTAGATATTCGGAAGAACACCAGTGGCGAAGGCGACATACTGGCTCATTACTGACGCTGAGGCGCNNNNNNNNNNATTACTGGGCGTAAAGGGCGCGTAGGCGGACATTTAAGTCA…	0	243
Bacteria__Proteobacteria__Alphaproteobacteria__Caulobacterales__Caulobacteraceae__Brevundimonas__AGTGCCAGCAGCCGCGGTAATACGAAGGGGGCTAGCGTTGCTCGGAATTACTGGGCGTAAAGGGCGCGTAGGCGGATCGTTAAGTCAGAGGTGAAATCCCAGGGCTCAACCCTGGAACTGCCTTTGATACTGGCGATCTTGAGTATGAGAGAGGTATGTGGAACTCCGAGTGTAGAGGTGAAATTCGTAGATATTCGGAAGAACACCAGTGGCGAAGGCGACATACTGGCTCATTACTGACGCTGAGGCGCNNNNNNNNNNATTACTGGGCGTAAAGGGCGCGTAGGCGGATCGTTAAGTCA…	0	236
Bacteria__Proteobacteria__Gammaproteobacteria__Pseudomonadales__Moraxellaceae__Alkanindiges__GGTGCCAGCCGCCGCGGTAATACAGAGGGTGCGAGCGTTAATCGGAATTACTGGGCGTAAAGCGCGCGTAGGCGGTTTATTAAGTCGGATGTGAAAGCCCTGAGCTTAACTTAGGAATTGCATTCGATACTGGTAAGCTAGAGTATGGGAGAGGAAGGTAGAATTCCAGGTGTAGCGGTGAAATGCGTAGAGATCTGGAGGAATACCGATGGCGAAGGCAGCCTTCTGGCCTAATACTGACGCTGAGGTGCNNNNNNNNNNATTACTGGGCGTAAAGCGCGCGTAGGCGGTTTATTAAGTCGGATG…	0	234
Bacteria__Proteobacteria__Alphaproteobacteria__Caulobacterales__Caulobacteraceae__Brevundimonas__GGTGCCAGCCGCCGCGGTAATACGAAGGGGGCTAGCGTTGCTCGGAATTACTGGGCGTAAAGGGCGCGTAGGCGGACATTTAAGTCAGGGGTGAAATCCCAGAGCTCAACTCTGGAACTGCCTTTGATACTGGGTGTCTTGAGTGTGAGAGAGGTATGTGGAACTCCGAGTGTAGAGGTGAAATTCGTAGATATTCGGAAGAACACCAGTGGCGAAGGCGACATACTGGCTCATTACTGACGCTGAGGCGCNNNNNNNNNNATTACTGGGCGTAAAGGGCGCGTAGGCGGACATTTAAGTCA…	0	231
Bacteria__Proteobacteria__Gammaproteobacteria__Pseudomonadales__Moraxellaceae__Alkanindiges__TGTGTCAGCAGCCGCGGTAATACAGAGGGTGCGAGCGTTAATCGGAATTACTGGGCGTAAAGCGCGCGTAGGCGGTTTATTAAGTCGGATGTGAAAGCCCTGAGCTTAACTTAGGAATTGCATTCGATACTGGTAAGCTAGAGTATGGGAGAGGAAGGTAGAATTCCAGGTGTAGCGGTGAAATGCGTAGAGATCTGGAGGAATACCGATGGCGAAGGCAGCCTTCTGGCCTAATACTGACGCTGAGGTGCNNNNNNNNNNATTACTGGGCGTAAAGCGCGCGTAGGCGGTTTATTAAGTCGGATG…	0	229
Bacteria__Firmicutes__Bacilli__Bacillales__Bacillaceae__NA__GTGTCAGCCGCCGCGGTAATACGTAGGGGGCAAGCGTTGTCCGGAATTATTGGGCGTAAAGGGCGCGCAGGCGGCTTTTTAAGTCTGATGTGAAATCTTGCGGCTTAACCGCAAGAGGCCATTGGAAACTGAAGGGCTTGAGTACAAAAGAGGAGAGTGGAATTCCACGTGTAGCGGTGAAATGCGTAGAGATGTGGAGGAACACCAGTGGCGAAGGCGACTCTCTGGTTTGTAACTGACGCTGAGGCGCGNNNNNNNNNNAATTATTGGGCGTAAAGGGCGCGCAGGCGGCTTTTTAAGTCTGATGTGAAATCTTGCGGCTTAACCGCAAGAGGCCAT…	228	0
Bacteria__Proteobacteria__Gammaproteobacteria__Burkholderiales__Burkholderiaceae__Ralstonia__GTGCCAGCCGCCGCGGTAATACGTAGGGTCCAAGCGTTAATCGGAATTACTGGGCGTAAAGCGTGCGCAGGCGGTTGTGCAAGACCGATGTGAAATCCCCGGGCTTAACCTGGGAATTGCATTGGTGACTGCACGGCTAGAGTGTGTCAGAGGGGGGTAGAATTCCACGTGTAGCAGTGAAATGCGTAGAGATGTGGAGGAATACCGATGGCGAAGGCAGCCCCCTGGGATAACACTGACGCTCATGCACGNNNNNNNNNNAATTACTGGGCGTAAAGCGTGCGCAGGCGGTTGTGCAAGACCGAT…	227	0
Bacteria__Proteobacteria__Alphaproteobacteria__Caulobacterales__Caulobacteraceae__Brevundimonas__TGTGCCAGCAGCCGCGGTAATACGAAGGGGGCTAGCGTTGCTCGGAATTACTGGGCGTAAAGGGCGCGTAGGCGGACATTTAAGTCAGGGGTGAAATCCCAGAGCTCAACTCTGGAACTGCCTTTGATACTGGGTGTCTTGAGTGTGAGAGAGGTATGTGGAACTCCGAGTGTAGAGGTGAAATTCGTAGATATTCGGAAGAACACCAGTGGCGAAGGCGACATACTGGCTCATTACTGACGCTGAGGCGCNNNNNNNNNNATTACTGGGCGTAAAGGGCGCGTAGGCGGACATTTAAGTCA…	0	223
Bacteria__Proteobacteria__Alphaproteobacteria__Caulobacterales__Caulobacteraceae__Brevundimonas__GGTGTCAGCAGCCGCGGTAATACGAAGGGGGCTAGCGTTGCTCGGAATTACTGGGCGTAAAGGGCGCGTAGGCGGACATTTAAGTCAGGGGTGAAATCCCAGAGCTCAACTCTGGAACTGCCTTTGATACTGGGTGTCTTGAGTGTGAGAGAGGTATGTGGAACTCCGAGTGTAGAGGTGAAATTCGTAGATATTCGGAAGAACACCAGTGGCGAAGGCGACATACTGGCTCATTACTGACGCTGAGGCGCNNNNNNNNNNATTACTGGGCGTAAAGGGCGCGTAGGCGGACATTTAAGTCA…	0	222
Bacteria__Proteobacteria__Alphaproteobacteria__Rhizobiales__Xanthobacteraceae__Bradyrhizobium__GTGTCAGCCGCCGCGGTAATACGAAGGGGGCTAGCGTTGCTCGGAATCACTGGGCGTAAAGGGTGCGTAGGCGGGTTTTTAAGTCAGGGGTGAAATCCTGGAGCTCAACTCCAGAACTGCCTTTGATACTGAAGATCTTGAGTCCGGGAGAGGTGAGTGGAACTGCGAGTGTAGAGGTGAAATTCGTAGATATTCGCAAGAACACCAGTGGCGAAGGCGGCTCACTGGCCCGGTACTGACGCTGAGGCACGNNNNNNNNNNAATCACTGGGCGTAAAGGGTGCGTAGGCGGGTTTTTAAGTCAG…	221	0
Bacteria__Firmicutes__Bacilli__Bacillales__Bacillaceae__NA__GTGTCAGCAGCCGCGGTAATACGTAGGGGGCAAGCGTTGTCCGGAATTATTGGGCGTAAAGGGCGCGCAGGCGGCTTTTTAAGTCTGATGTGAAATCTTGCGGCTTAACCGCAAGAGGCCATTGGAAACTGAAGGGCTTGAGTACAAAAGAGGAGAGTGGAATTCCACGTGTAGCGGTGAAATGCGTAGAGATGTGGAGGAACACCAGTGGCGAAGGCGACTCTCTGGTTTGTAACTGACGCTGAGGCGCGNNNNNNNNNNAATTATTGGGCGTAAAGGGCGCGCAGGCGGCTTTTTAAGTCTGATGTGAAATCTTGCGGCTTAACCGCAAGAGGCCAT…	220	0
Bacteria__Proteobacteria__Alphaproteobacteria__Caulobacterales__Caulobacteraceae__Brevundimonas__TGTGTCAGCAGCCGCGGTAATACGAAGGGGGCTAGCGTTGCTCGGAATTACTGGGCGTAAAGGGCGCGTAGGCGGACATTTAAGTCAGGGGTGAAATCCCAGAGCTCAACTCTGGAACTGCCTTTGATACTGGGTGTCTTGAGTGTGAGAGAGGTATGTGGAACTCCGAGTGTAGAGGTGAAATTCGTAGATATTCGGAAGAACACCAGTGGCGAAGGCGACATACTGGCTCATTACTGACGCTGAGGCGCNNNNNNNNNNATTACTGGGCGTAAAGGGCGCGTAGGCGGACATTTAAGTCA…	0	219
Bacteria__Firmicutes__Bacilli__Bacillales__Bacillaceae__NA__GTGTCAGCAGCCGCGGTAATACGTAGGGGGCAAGCGTTGTCCGGAATTATTGGGCGTAAAGGGCGCGCAGGCGGTTCTTTAAGTCTGATGTGAAATCTTGCGGCTTAACCGCAAGCGGTCATTGGAAACTGGAGGGCTTGAGTGCAGAAGAGGAGAGTGGAATTCCACGTGTAGCGGTGAAATGCGTAGAGATGTGGAGGAACACCAGTGGCGAAAGCGACTCTCTGGTCTGTAACTGACGCTGAGGCGCGNNNNNNNNNNAATTATTGGGCGTAAAGGGCGCGCAGGCGGTTCTTTAAGTCTGATGTGAAATCTTGCGGCTTAACCGCAAGCGGTCAT…	205	0
Bacteria__Proteobacteria__Gammaproteobacteria__Pseudomonadales__Moraxellaceae__Alkanindiges__TGTGCCAGCCGCCGCGGTAATACAGAGGGTGCGAGCGTTAATCGGAATTACTGGGCGTAAAGCGCGCGTAGGCGGTTTATTAAGTCGGATGTGAAAGCCCTGAGCTTAACTTAGGAATTGCATTCGATACTGGTAAGCTAGAGTATGGGAGAGGAAGGTAGAATTCCAGGTGTAGCGGTGAAATGCGTAGAGATCTGGAGGAATACCGATGGCGAAGGCAGCCTTCTGGCCTAATACTGACGCTGAGGTGCNNNNNNNNNNATTACTGGGCGTAAAGCGCGCGTAGGCGGTTTATTAAGTCGGATG…	0	205
Bacteria__Proteobacteria__Alphaproteobacteria__Caulobacterales__Caulobacteraceae__Brevundimonas__CGTGCCAGCCGCCGCGGTAATACGAAGGGGGCTAGCGTTGCTCGGAATTACTGGGCGTAAAGGGCGCGTAGGCGGATCGTTAAGTCAGAGGTGAAATCCCAGGGCTCAACCCTGGAACTGCCTTTGATACTGGCGATCTTGAGTATGAGAGAGGTATGTGGAACTCCGAGTGTAGAGGTGAAATTCGTAGATATTCGGAAGAACACCAGTGGCGAAGGCGACATACTGGCTCATTACTGACGCTGAGGCGCNNNNNNNNNNATTACTGGGCGTAAAGGGCGCGTAGGCGGATCGTTAAGTCA…	0	204
Bacteria__Bacteroidota__Bacteroidia__Chitinophagales__Chitinophagaceae__Asinibacterium__GTGTCAGCCGCCGCGGTAATACGGAGGGTGCAAGCGTTATCCGGATTCACTGGGTTTAAAGGGTGCGTAGGCGGGCGTATAAGTCAGTGGTGAAATCCTGGAGCTTAACTCCAGAACTGCCATTGATACTATATGTCTTGAATATGGTGGAGGTAAGCGGAATATGTCATGTAGCGGTGAAATGCATAGATATGACATAGAACACCTATTGCGAAGGCAGCTTACTACGCCTATATTGACGCTGAGGCACGNNNNNNNNNNATTCACTGGGTTTAAAGGGTGCGTAGGCGGGCGTATAAGTCAGTGGTGAA…	197	0
Bacteria__Proteobacteria__Gammaproteobacteria__Xanthomonadales__Xanthomonadaceae__Stenotrophomonas__GTGTCAGCCGCCGCGGTAATACGAAGGGTGCAAGCGTTACTCGGAATTACTGGGCGTAAAGCGTGCGTAGGTGGTCGTTTAAGTCCGTTGTGAAAGCCCTGGGCTCAACCTGGGAACTGCAGTGGATACTGGGCGACTAGAGTGTGGTAGAGGGTAGCGGAATTCCTGGTGTAGCAGTGAAATGCGTAGAGATCAGGAGGAACATCCATGGCGAAGGCAGCTACCTGGACCAACACTGACACTGAGGCACGNNNNNNNNNNAATTACTGGGCGTAAAGCGTGCGTAGGTGGTCGTTTAA…	196	0
Bacteria__Proteobacteria__Gammaproteobacteria__Xanthomonadales__Xanthomonadaceae__Stenotrophomonas__GTGTCAGCAGCCGCGGTAATACGAAGGGTGCAAGCGTTACTCGGAATTACTGGGCGTAAAGCGTGCGTAGGTGGTCGTTTAAGTCCGTTGTGAAAGCCCTGGGCTCAACCTGGGAACTGCAGTGGATACTGGGCGACTAGAGTGTGGTAGAGGGTAGCGGAATTCCTGGTGTAGCAGTGAAATGCGTAGAGATCAGGAGGAACATCCATGGCGAAGGCAGCTACCTGGACCAACACTGACACTGAGGCACGNNNNNNNNNNAATTACTGGGCGTAAAGCGTGCGTAGGTGGTCGTTTAA…	196	0
Bacteria__Proteobacteria__Alphaproteobacteria__Rhizobiales__Rhizobiaceae__Phyllobacterium__GTGTCAGCAGCCGCGGTAATACGAAGGGGGCTAGCGTTGTTCGGATTTACTGGGCGTAAAGCGCACGTAGGCGGACTATTAAGTCAGGGGTGAAATCCCGGGGCTCAACCCCGGAACTGCCTTTGATACTGGTAGTCTTGAGTTCGAGAGAGGTGAGTGGAATTCCGAGTGTAGAGGTGAAATTCGTAGATATTCGGAGGAACACCAGTGGCGAAGGCGGCTCACTGGCTCGATACTGACGCTGAGGTGCGNNNNNNNNNNATTTACTGGGCGTAAAGCGCACGTAGGCGGACTATTAAGTCAGGGGT…	195	0
Bacteria__Proteobacteria__Alphaproteobacteria__Caulobacterales__Caulobacteraceae__Brevundimonas__AGTGCCAGCCGCCGCGGTAATACGAAGGGGGCTAGCGTTGCTCGGAATTACTGGGCGTAAAGGGCGCGTAGGCGGACATTTAAGTCAGGGGTGAAATCCCAGAGCTCAACTCTGGAACTGCCTTTGATACTGGGTGTCTTGAGTGTGAGAGAGGTATGTGGAACTCCGAGTGTAGAGGTGAAATTCGTAGATATTCGGAAGAACACCAGTGGCGAAGGCGACATACTGGCTCATTACTGACGCTGAGGCGCNNNNNNNNNNATTACTGGGCGTAAAGGGCGCGTAGGCGGACATTTAAGTCA…	0	191
Bacteria__Bacteroidota__Bacteroidia__Sphingobacteriales__Sphingobacteriaceae__Pedobacter__GGTGTCAGCCGCCGCGGTAATACGGAGGATCCAAGCGTTATCCGGATTTATTGGGTTTAAAGGGTGCGTAGGCGGCTTGTTAAGTCAGGGGTGAAAGACGATGGCTCAACCATCGCAGTGCCTTTGATACTGGCGAGCTTGAATGTACTTGAGGTAGGCGGAATGTGACAAGTAGCGGTGAAATGCATAGATATGTCACAGAACACCGATTGCGAAGGCAGCTTACTAAAGTATGATTGACGCTGAGGCACNNNNNNNNNNTTTATTGGGTTTAAAGGGTGCGTAGGCGGCTTGTTAAGTCAGGGGTGA…	0	191
Bacteria__Bacteroidota__Bacteroidia__Sphingobacteriales__Sphingobacteriaceae__Pedobacter__TGTGTCAGCAGCCGCGGTAATACGGAGGATCCAAGCGTTATCCGGATTTATTGGGTTTAAAGGGTGCGTAGGCGGCCTGTTAAGTCAGGGGTGAAAGACGATGGCTCAACCATCGCAGTGCCTTTGATACTGGCGGGCTTGAATGTACTTGAGGTAGGCGGAATGTGACAAGTAGCGGTGAAATGCATAGATATGTCACAGAACACCGATTGCGAAGGCAGCTTACTAAAGTATGATTGACGCTGAGGCACNNNNNNNNNNTTTATTGGGTTTAAAGGGTGCGTAGGCGGCTTGTTAAGTCAGGGGTGA…	0	189
Bacteria__Bacteroidota__Bacteroidia__Sphingobacteriales__Sphingobacteriaceae__Pedobacter__TGTGTCAGCCGCCGCGGTAATACGGAGGATCCAAGCGTTATCCGGATTTATTGGGTTTAAAGGGTGCGTAGGCGGCTTGTTAAGTCAGGGGTGAAAGACGATGGCTCAACCATCGCAGTGCCTTTGATACTGGCGAGCTTGAATGTACTTGAGGTAGGCGGAATGTGACAAGTAGCGGTGAAATGCATAGATATGTCACAGAACACCGATTGCGAAGGCAGCTTACTAAAGTATGATTGACGCTGAGGCACNNNNNNNNNNTTTATTGGGTTTAAAGGGTGCGTAGGCGGCTTGTTAAGTCAGGGGTGA…	0	187
Bacteria__Bacteroidota__Bacteroidia__Sphingobacteriales__Sphingobacteriaceae__Pedobacter__TGTGCCAGCCGCCGCGGTAATACGGAGGATCCAAGCGTTATCCGGATTTATTGGGTTTAAAGGGTGCGTAGGCGGCTTGTTAAGTCAGGGGTGAAAGACGATGGCTCAACCATCGCAGTGCCTTTGATACTGGCGAGCTTGAATGTACTTGAGGTAGGCGGAATGTGACAAGTAGCGGTGAAATGCATAGATATGTCACAGAACACCGATTGCGAAGGCAGCTTACTAAAGTATGATTGACGCTGAGGCACNNNNNNNNNNTTTATTGGGTTTAAAGGGTGCGTAGGCGGCTTGTTAAGTCAGGGGTGA…	0	185
Bacteria__Proteobacteria__Alphaproteobacteria__Rhizobiales__Devosiaceae__NA__TGTGTCAGCCGCCGCGGTAATACGAAGGGGGCTAGCGTTGTTCGGATTTACTGGGCGTAAAGCGCACGTAGGCGGATTGGTCAGTTAGGGGTGAAATCCCAGAGCTCAACTCTGGAACTGCCTCTAATACTGCCAGTCTAGAGTCCGGAAGAGGTAAGTGGAACTCCTAGTGTAGAGGTGGAATTCGTAGATATTAGGAAGAACACCAGTGGCGAAGGCGGCTTACTGGTCCGGTACTGACGCTGAGGTGCNNNNNNNNNNTTTACTGGGCGTAAAGCGCACGTAGGCGGATTGGTCAGTTAGGGGTGAAATCCCAGAGCTC…	0	184
Bacteria__Proteobacteria__Alphaproteobacteria__Rhizobiales__Devosiaceae__Devosia__GGTGCCAGCCGCCGCGGTAATACGAAGGGGGCTAGCGTTGTTCGGATTTACTGGGCGTAAAGCGCACGTAGGCGGATTGGTCAGTTAGGGGTGAAATCCCAGAGCTCAACTCTGGAACTGCCTCTAATACTGCCAGTCTAGAGTCCGGAAGAGGTAAGTGGAACTCCTAGTGTAGAGGTGGAATTCGTAGATATTAGGAAGAACACCAGTGGCGAAGGCGGCTTACTGGTCCGGTACTGACGCTGAGGTGCNNNNNNNNNNTTTACTGGGCGTAAAGCGCACGTAGGCGGATTGGTCAGTTAGGGGTGAAATCCCAG…	0	184
Bacteria__Proteobacteria__Gammaproteobacteria__Xanthomonadales__Xanthomonadaceae__Stenotrophomonas__GTGTCAGCCGCCGCGGTAATACGAAGGGTGCAAGCGTTACTCGGAATTACTGGGCGTAAAGCGTGCGTAGGTGGTCGTTTAAGTCCGTTGTGAAAGCCCTGGGCTCAACCTGGGAACTGCAGTGGATACTGGGCGACTAGAGTGTGGTAGAGGGTAGCGGAATTCCTGGTGTAGCAGTGAAATGCGTAGAGATCAGGAGGAACATCCATGGCGAAGGCAGCTACCTGGACCAACACTGACACTGAGGCACGNNNNNNNNNNAATTACTGGGCGTAAAGCGTGCGTAGGTGGTCGTTTAA…	180	0
Bacteria__Proteobacteria__Gammaproteobacteria__Burkholderiales__Comamonadaceae__NA__GTGTCAGCAGCCGCGGTAATACGTAGGGTGCAAGCGTTAATCGGAATTACTGGGCGTAAAGCGTGCGCAGGCGGTTATGCAAGACAGAGGTGAAATCCCCGGGCTCAACCTGGGAACTGCCTTTGTGACTGCATAGCTAGAGTACGGTAGAGGGGGATGGAATTCCGCGTGTAGCAGTGAAATGCGTAGATATGCGGAGGAACACCGATGGCGAAGGCAATCCCCTGGACCTGTACTGACGCTCATGCACGNNNNNNNNNNAATTACTGGGCGTAAAGCGTGCGCAGGCGGTTATGTAAGACAGATGTGAAATCC…	179	0
Bacteria__Bacteroidota__Bacteroidia__Sphingobacteriales__Sphingobacteriaceae__Pedobacter__TGTGTCAGCAGCCGCGGTAATACGGAGGATCCAAGCGTTATCCGGATTTATTGGGTTTAAAGGGTGCGTAGGCGGCTTGTTAAGTCAGGGGTGAAAGACGATGGCTCAACCATCGCAGTGCCTTTGATACTGGCGAGCTTGAATGTACTTGAGGTAGGCGGAATGTGACAAGTAGCGGTGAAATGCATAGATATGTCACAGAACACCGATTGCGAAGGCAGCTTACTAAAGTATGATTGACGCTGAGGCACNNNNNNNNNNTTTATTGGGTTTAAAGGGTGCGTAGGCGGCTTGTTAAGTCAGGGGTGA…	0	179
Bacteria__Bacteroidota__Bacteroidia__Sphingobacteriales__Sphingobacteriaceae__Pedobacter__GGTGCCAGCCGCCGCGGTAATACGGAGGATCCAAGCGTTATCCGGATTTATTGGGTTTAAAGGGTGCGTAGGCGGCTTGTTAAGTCAGGGGTGAAAGACGATGGCTCAACCATCGCAGTGCCTTTGATACTGGCGAGCTTGAATGTACTTGAGGTAGGCGGAATGTGACAAGTAGCGGTGAAATGCATAGATATGTCACAGAACACCGATTGCGAAGGCAGCTTACTAAAGTATGATTGACGCTGAGGCACNNNNNNNNNNTTTATTGGGTTTAAAGGGTGCGTAGGCGGCTTGTTAAGTCAGGGGTGA…	0	175
Bacteria__Proteobacteria__Gammaproteobacteria__Xanthomonadales__Xanthomonadaceae__Stenotrophomonas__GTGTCAGCCGCCGCGGTAATACGAAGGGTGCAAGCGTTACTCGGAATTACTGGGCGTAAAGCGTGCGTAGGTGGTCGTTTAAGTCCGTTGTGAAAGCCCTGGGCTCAACCTGGGAACTGCAGTGGATACTGGGCGACTAGAGTGTGGTAGAGGGTAGCGGAATTCCTGGTGTAGCAGTGAAATGCGTAGAGATCAGGAGGAACATCCATGGCGAAGGCAGCTACCTGGACCAACACTGACACTGAGGCACGNNNNNNNNNNAATTACTGGGCGTAAAGCGTGCGTAGGTGGTCGTTTAA…	168	0
Bacteria__Proteobacteria__Gammaproteobacteria__Pseudomonadales__Pseudomonadaceae__Pseudomonas__GTGTCAGCCGCCGCGGTAATACAGAGGGTGCAAGCGTTAATCGGAATTACTGGGCGTAAAGCGCGCGTAGGTGGTTTGTTAAGTTGGATGTGAAATCCCCGGGCTCAACCTGGGAACTGCATTCAAAACTGACAAGCTAGAGTATGGTAGAGGGTGGTGGAATTTCCTGTGTAGCGGTGAAATGCGTAGATATAGGAAGGAACACCAGTGGCGAAGGCGACCACCTGGACTGATACTGACACTGAGGTGCGNNNNNNNNNNAATTACTGGGCGTAAAGCGCGCGTAGGTGGTTTGTTAAGTTGG…	168	0
Bacteria__Bacteroidota__Bacteroidia__Chitinophagales__Chitinophagaceae__Sediminibacterium__GTGTCAGCAGCCGCGGTAATACGGAGGGTGCAAGCGTTATCCGGATTCACTGGGTTTAAAGGGTGCGTAGGCGGGTAGGTAAGTCAGTGGTGAAATCTCAGAGCTTAACTCTGAAACTGCCATTGATACTATTTATCTTGAATATTGTGGAGGTAAGCGGAATATGTCATGTAGCGGTGAAATGCTTAGATATGACATAGAACACCCATTGCGAAGGCAGCTTACTACGCATATATTGACGCTGAGGCACGNNNNNNNNNNATTCACTGGGTTTAAAGGGTGCGTAGGCGGGTAGGTAAGTCAGTGGT…	167	0
Bacteria__Proteobacteria__Gammaproteobacteria__Pseudomonadales__Pseudomonadaceae__Pseudomonas__GTGTCAGCAGCCGCGGTAATACAGAGGGTGCAAGCGTTAATCGGAATTACTGGGCGTAAAGCGCGCGTAGGTGGTTTGTTAAGTTGGATGTGAAATCCCCGGGCTCAACCTGGGAACTGCATTCAAAACTGACAAGCTAGAGTATGGTAGAGGGTGGTGGAATTTCCTGTGTAGCGGTGAAATGCGTAGATATAGGAAGGAACACCAGTGGCGAAGGCGACCACCTGGACTGATACTGACACTGAGGTGCGNNNNNNNNNNAATTACTGGGCGTAAAGCGCGCGTAGGTGGTTTGTTAAGTTGG…	166	0
Bacteria__Proteobacteria__Alphaproteobacteria__Rhizobiales__Rhizobiaceae__Phyllobacterium__GTGTCAGCCGCCGCGGTAATACGAAGGGGGCTAGCGTTGTTCGGATTTACTGGGCGTAAAGCGCACGTAGGCGGACTATTAAGTCAGGGGTGAAATCCCGGGGCTCAACCCCGGAACTGCCTTTGATACTGGTAGTCTTGAGTTCGAGAGAGGTGAGTGGAATTCCGAGTGTAGAGGTGAAATTCGTAGATATTCGGAGGAACACCAGTGGCGAAGGCGGCTCACTGGCTCGATACTGACGCTGAGGTGCGNNNNNNNNNNATTTACTGGGCGTAAAGCGCACGTAGGCGGACTATTAAGTCAGGGGT…	166	0
Bacteria__Proteobacteria__Alphaproteobacteria__Rhizobiales__Xanthobacteraceae__Bradyrhizobium__GTGTCAGCAGCCGCGGTAATACGAAGGGGGCTAGCGTTGCTCGGAATCACTGGGCGTAAAGGGTGCGTAGGCGGGTCTTTAAGTCAGGGGTGAAATCCTGGAGCTCAACTCCAGAACTGCCTTTGATACTGAGGATCTTGAGTCCGGAAGAGGTGAGTGGAACTGCGAGTGTAGAGGTGAAATTCGTAGATATTCGCAAGAACACCAGTGGCGAAGGCGGCTCACTGGTCCGGTACTGACGCTGAGGCACGNNNNNNNNNNAATCACTGGGCGTAAAGGGTGCGTAGGCGGGTTTTTAAGTCAG…	166	0
Bacteria__Proteobacteria__Gammaproteobacteria__Xanthomonadales__Xanthomonadaceae__Stenotrophomonas__GTGTCAGCAGCCGCGGTAATACGAAGGGTGCAAGCGTTACTCGGAATTACTGGGCGTAAAGCGTGCGTAGGTGGTCGTTTAAGTCCGTTGTGAAAGCCCTGGGCTCAACCTGGGAACTGCAGTGGATACTGGGCGACTAGAGTGTGGTAGAGGGTAGCGGAATTCCTGGTGTAGCAGTGAAATGCGTAGAGATCAGGAGGAACATCCATGGCGAAGGCAGCTACCTGGACCAACACTGACACTGAGGCACGNNNNNNNNNNAATTACTGGGCGTAAAGCGTGCGTAGGTGGTCGTTTAA…	165	0
Bacteria__Proteobacteria__Gammaproteobacteria__Xanthomonadales__Xanthomonadaceae__Stenotrophomonas__GTGTCAGCCGCCGCGGTAATACGAAGGGTGCAAGCGTTACTCGGAATTACTGGGCGTAAAGCGTGCGTAGGTGGTCGTTTAAGTCCGTTGTGAAAGCCCTGGGCTCAACCTGGGAACTGCAGTGGATACTGGGCGACTAGAGTGTGGTAGAGGGTAGCGGAATTCCTGGTGTAGCAGTGAAATGCGTAGAGATCAGGAGGAACATCCATGGCGAAGGCAGCTACCTGGACCAACACTGACACTGAGGCACGNNNNNNNNNNAATTACTGGGCGTAAAGCGTGCGTAGGTGGTCGTTTAA…	163	0
Bacteria__Proteobacteria__Alphaproteobacteria__Rhizobiales__Devosiaceae__Devosia__GGTGTCAGCCGCCGCGGTAATACGAAGGGGGCTAGCGTTGTTCGGATTTACTGGGCGTAAAGCGCACGTAGGCGGATTGGTCAGTTAGGGGTGAAATCCCAGAGCTCAACTCTGGAACTGCCTCTAATACTGCCAGTCTAGAGTCCGGAAGAGGTAAGTGGAACTCCTAGTGTAGAGGTGGAATTCGTAGATATTAGGAAGAACACCAGTGGCGAAGGCGGCTTACTGGTCCGGTACTGACGCTGAGGTGCNNNNNNNNNNTTTACTGGGCGTAAAGCGCACGTAGGCGGATTGGTCAGTTAGGGGTGAAATCCCAG…	0	160
Bacteria__Proteobacteria__Alphaproteobacteria__Rhizobiales__Devosiaceae__Devosia__TGTGCCAGCCGCCGCGGTAATACGAAGGGGGCTAGCGTTGTTCGGATTTACTGGGCGTAAAGCGCACGTAGGCGGATTGGTCAGTTAGGGGTGAAATCCCAGAGCTCAACTCTGGAACTGCCTCTAATACTGCCAGTCTAGAGTCCGGAAGAGGTAAGTGGAACTCCTAGTGTAGAGGTGGAATTCGTAGATATTAGGAAGAACACCAGTGGCGAAGGCGGCTTACTGGTCCGGTACTGACGCTGAGGTGCNNNNNNNNNNTTTACTGGGCGTAAAGCGCACGTAGGCGGATTGGTCAGTTAGGGGTGAAATCCCAG…	0	159
Bacteria__Firmicutes__Bacilli__Staphylococcales__Staphylococcaceae__Staphylococcus__GTGTCAGCAGCCGCGGTAATACGTAGGTGGCAAGCGTTATCCGGAATTATTGGGCGTAAAGCGCGCGTAGGCGGTTTCTTAAGTCTGATGTGAAAGCCCACGGCTCAACCGTGGAGGGTCATTGGAAACTGGGAAACTTGAGTGCAGAAGAGGAAAGTGGAATTCCATGTGTAGCGGTGAAATGCGCAGAGATATGGAGGAACACCAGTGGCGAAGGCGACTTTCTGGTCTGTAACTGACGCTGATGTGCGNNNNNNNNNNAATTATTGGGCGTAAAGCGCGCGTAGGCGGTTTCTTAAGTCTGATGTGAAAGCC…	156	0
Bacteria__Proteobacteria__Alphaproteobacteria__Rhizobiales__Beijerinckiaceae__Methylobacterium-Methylorubrum__GTGTCAGCAGCCGCGGTAATACGAAGGGGGCTAGCGTTGCTCGGAATCACTGGGCGTAAAGGGCGCGTAGGCGGCGTTTTAAGTCGGGGGTGAAAGCCTGTGGCTCAACCACAGAATGGCCTTCGATACTGGGACGCTTGAGTATGGTAGAGGTTGGTGGAACTGCGAGTGTAGAGGTGAAATTCGTAGATATTCGCAAGAACACCGGTGGCGAAGGCGGCCAACTGGACCATTACTGACGCTGAGGCGCGNNNNNNNNNNAATCACTGGGCGTAAAGGGCGCGTAGGC…	156	0
Bacteria__Proteobacteria__Gammaproteobacteria__Xanthomonadales__Xanthomonadaceae__Stenotrophomonas__GTGTCAGCAGCCGCGGTAATACGAAGGGTGCAAGCGTTACTCGGAATTACTGGGCGTAAAGCGTGCGTAGGTGGTCGTTTAAGTCCGTTGTGAAAGCCCTGGGCTCAACCTGGGAACTGCAGTGGATACTGGGCGACTAGAGTGTGGTAGAGGGTAGCGGAATTCCTGGTGTAGCAGTGAAATGCGTAGAGATCAGGAGGAACATCCATGGCGAAGGCAGCTACCTGGACCAACACTGACACTGAGGCACGNNNNNNNNNNAATTACTGGGCGTAAAGCGTGCGTAGGTGGTCGTTTAA…	153	0
Bacteria__Proteobacteria__Gammaproteobacteria__Burkholderiales__Comamonadaceae__NA__GTGTCAGCCGCCGCGGTAATACGTAGGGTGCAAGCGTTAATCGGAATTACTGGGCGTAAAGCGTGCGCAGGCGGTTATGCAAGACAGAGGTGAAATCCCCGGGCTCAACCTGGGAACTGCCTTTGTGACTGCATAGCTAGAGTACGGTAGAGGGGGATGGAATTCCGCGTGTAGCAGTGAAATGCGTAGATATGCGGAGGAACACCGATGGCGAAGGCAATCCCCTGGACCTGTACTGACGCTCATGCACGNNNNNNNNNNAATTACTGGGCGTAAAGCGTGCGCAGGCGGTTATGTAAGACAGATGTGAAATCC…	151	0
Bacteria__Proteobacteria__Alphaproteobacteria__Rhizobiales__Devosiaceae__NA__TGTGTCAGCAGCCGCGGTAATACGAAGGGGGCTAGCGTTGTTCGGATTTACTGGGCGTAAAGCGCACGTAGGCGGATTGGTCAGTTAGGGGTGAAATCCCAGAGCTCAACTCTGGAACTGCCTCTAATACTGCCAGTCTAGAGTCCGGAAGAGGTAAGTGGAACTCCTAGTGTAGAGGTGGAATTCGTAGATATTAGGAAGAACACCAGTGGCGAAGGCGGCTTACTGGTCCGGTACTGACGCTGAGGTGCNNNNNNNNNNTTTACTGGGCGTAAAGCGCACGTAGGCGGATTGGTCAGTTAGGGGTGAAATCCCAGAGCTC…	0	149
Bacteria__Proteobacteria__Gammaproteobacteria__Xanthomonadales__Xanthomonadaceae__Stenotrophomonas__GTGTCAGCAGCCGCGGTAATACGAAGGGTGCAAGCGTTACTCGGAATTACTGGGCGTAAAGCGTGCGTAGGTGGTCGTTTAAGTCCGTTGTGAAAGCCCTGGGCTCAACCTGGGAACTGCAGTGGATACTGGGCGACTAGAGTGTGGTAGAGGGTAGCGGAATTCCTGGTGTAGCAGTGAAATGCGTAGAGATCAGGAGGAACATCCATGGCGAAGGCAGCTACCTGGACCAACACTGACACTGAGGCACGNNNNNNNNNNAATTACTGGGCGTAAAGCGTGCGTAGGTGGTCGTTTAA…	146	0
Bacteria__Bacteroidota__Bacteroidia__Sphingobacteriales__Sphingobacteriaceae__Pedobacter__GGTGCCAGCAGCCGCGGTAATACGGAGGATCCAAGCGTTATCCGGATTTATTGGGTTTAAAGGGTGCGTAGGCGGCTTGTTAAGTCAGGGGTGAAAGACGATGGCTCAACCATCGCAGTGCCTTTGATACTGGCGAGCTTGAATGTACTTGAGGTAGGCGGAATGTGACAAGTAGCGGTGAAATGCATAGATATGTCACAGAACACCGATTGCGAAGGCAGCTTACTAAAGTATGATTGACGCTGAGGCACNNNNNNNNNNTTTATTGGGTTTAAAGGGTGCGTAGGCGGCTTGTTAAGTCAGGGGTGA…	0	143
Bacteria__Actinobacteriota__Actinobacteria__Micrococcales__Sanguibacteraceae__Sanguibacter-Flavimobilis__TGTGTCAGCCGCCGCGGTAATACGTAGGGTGCAAGCGTTGTCCGGAATTATTGGGCGTAAAGAGCTCGTAGGCGGTTTGTCGCGTCTGGTGTGAAAACTCAAGGCTCAACCTTGAGCTTGCATCGGGTACGGGCAGACTAGAGTGTGGTAGGGGTGACTGGAATTCCTGGTGTAGCGGTGGAATGCGCAGATATCAGGAGGAACACCGATGGCGAAGGCAGGTCACTGGGCCACTACTGACGCTGAGGAGCNNNNNNNNNNATTATTGGGCGTAAAGAGCTCGTAGGCGGTTTG…	0	141
Bacteria__Proteobacteria__Gammaproteobacteria__Burkholderiales__Comamonadaceae__NA__GGTGTCAGCCGCCGCGGTAATACGTAGGGTGCAAGCGTTAATCGGAATTACTGGGCGTAAAGCGTGCGCAGGCGGTTATATAAGACAGATGTGAAATCCCCGGGCTCAACCTGGGAACTGCATTTGTGACTGTATAGCTAGAGTACGGTAGAGGGGGATGGAATTCCGCGTGTAGCAGTGAAATGCGTAGATATGCGGAGGAACACCGATGGCGAAGGCAATCCCCTGGACCTGTACTGACGCTCATGCACNNNNNNNNNNATTACTGGGCGTAAAGCGTGCGCAGGCGGTTATATAAGACAGATGTGAAATCCC…	0	140
Bacteria__Bacteroidota__Bacteroidia__Sphingobacteriales__Sphingobacteriaceae__Pedobacter__AGTGTCAGCCGCCGCGGTAATACGGAGGATCCAAGCGTTATCCGGATTTATTGGGTTTAAAGGGTGCGTAGGCGGCTTGTTAAGTCAGGGGTGAAAGACGATGGCTCAACCATCGCAGTGCCTTTGATACTGGCGAGCTTGAATGTACTTGAGGTAGGCGGAATGTGACAAGTAGCGGTGAAATGCATAGATATGTCACAGAACACCGATTGCGAAGGCAGCTTACTAAAGTATGATTGACGCTGAGGCACNNNNNNNNNNTTTATTGGGTTTAAAGGGTGCGTAGGCGGCTTGTTAAGTCAGGGGTGA…	0	138
Bacteria__Proteobacteria__Gammaproteobacteria__Xanthomonadales__Xanthomonadaceae__Stenotrophomonas__GTGTCAGCAGCCGCGGTAATACGAAGGGTGCAAGCGTTACTCGGAATTACTGGGCGTAAAGCGTGCGTAGGTGGTCGTTTAAGTCCGTTGTGAAAGCCCTGGGCTCAACCTGGGAACTGCAGTGGATACTGGGCGACTAGAGTGTGGTAGAGGGTAGCGGAATTCCTGGTGTAGCAGTGAAATGCGTAGAGATCAGGAGGAACATCCATGGCGAAGGCAGCTACCTGGACCAACACTGACACTGAGGCACGNNNNNNNNNNAATTACTGGGCGTAAAGCGTGCGTAGGTGGTCGTTTAA…	137	0
Bacteria__Proteobacteria__Alphaproteobacteria__Rhizobiales__Rhizobiaceae__Pseudochrobactrum__TGTGTCAGCCGCCGCGGTAATACGAAGGGGGCTAGCGTTGTTCGGATTTACTGGGCGTAAAGCGCACGTAGGCGGGCTTTTAAGTCAGAGGTGAAATCCCAGGGCTCAACCCTGGAACTGCCTTTGATACTGGAAGTCTTGAGTATGGTAGAGGTGAGTGGAATTGCGAGTGTAGAGGTGAAATTCGTAGATATTCGCAGGAACACCAGTGGCGAAGGCGGCTCACTGGACCATTACTGACGCTGAGGTGCNNNNNNNNNNTTTACTGGGCGTAAAGCGCACGTAGGCGGGCTTTTAAGTCAGAGG…	0	137
Bacteria__Proteobacteria__Alphaproteobacteria__Rhizobiales__Rhizobiaceae__Phyllobacterium__GTGCCAGCCGCCGCGGTAATACGAAGGGGGCTAGCGTTGTTCGGATTTACTGGGCGTAAAGCGCACGTAGGCGGACTATTAAGTCAGGGGTGAAATCCCGGGGCTCAACCCCGGAACTGCCTTTGATACTGGTAGTCTTGAGTTCGAGAGAGGTGAGTGGAATTCCGAGTGTAGAGGTGAAATTCGTAGATATTCGGAGGAACACCAGTGGCGAAGGCGGCTCACTGGCTCGATACTGACGCTGAGGTGCGNNNNNNNNNNATTTACTGGGCGTAAAGCGCACGTAGGCGGACTATTAAGTCAGGGGT…	136	0
Bacteria__Bacteroidota__Bacteroidia__Sphingobacteriales__Sphingobacteriaceae__Pedobacter__GGTGTCAGCAGCCGCGGTAATACGGAGGATCCAAGCGTTATCCGGATTTATTGGGTTTAAAGGGTGCGTAGGCGGCTTGTTAAGTCAGGGGTGAAAGACGATGGCTCAACCATCGCAGTGCCTTTGATACTGGCGAGCTTGAATGTACTTGAGGTAGGCGGAATGTGACAAGTAGCGGTGAAATGCATAGATATGTCACAGAACACCGATTGCGAAGGCAGCTTACTAAAGTATGATTGACGCTGAGGCACNNNNNNNNNNTTTATTGGGTTTAAAGGGTGCGTAGGCGGCTTGTTAAGTCAGGGGTGA…	0	136
Bacteria__Proteobacteria__Gammaproteobacteria__Xanthomonadales__Xanthomonadaceae__Stenotrophomonas__GTGTCAGCCGCCGCGGTAATACGAAGGGTGCAAGCGTTACTCGGAATTACTGGGCGTAAAGCGTGCGTAGGTGGTCGTTTAAGTCCGTTGTGAAAGCCCTGGGCTCAACCTGGGAACTGCAGTGGATACTGGGCGACTAGAGTGTGGTAGAGGGTAGCGGAATTCCTGGTGTAGCAGTGAAATGCGTAGAGATCAGGAGGAACATCCATGGCGAAGGCAGCTACCTGGACCAACACTGACACTGAGGCACGNNNNNNNNNNAATTACTGGGCGTAAAGCGTGCGTAGGTGGTCGTTTAA…	135	0
Bacteria__Proteobacteria__Alphaproteobacteria__Rhizobiales__Rhizobiaceae__Pseudochrobactrum__GGTGTCAGCAGCCGCGGTAATACGAAGGGGGCTAGCGTTGTTCGGATTTACTGGGCGTAAAGCGCACGTAGGCGGGCTTTTAAGTCAGAGGTGAAATCCCAGGGCTCAACCCTGGAACTGCCTTTGATACTGGAAGTCTTGAGTATGGTAGAGGTGAGTGGAATTGCGAGTGTAGAGGTGAAATTCGTAGATATTCGCAGGAACACCAGTGGCGAAGGCGGCTCACTGGACCATTACTGACGCTGAGGTGCNNNNNNNNNNTTTACTGGGCGTAAAGCGCACGTAGGCGGGCTTTTAAGTCAGAGG…	0	135
Bacteria__Proteobacteria__Alphaproteobacteria__Rhizobiales__Devosiaceae__NA__GGTGTCAGCAGCCGCGGTAATACGAAGGGGGCTAGCGTTGTTCGGATTTACTGGGCGTAAAGCGCACGTAGGCGGATTGGTCAGTTAGGGGTGAAATCCCAGAGCTCAACTCTGGAACTGCCTCTAATACTGCCAGTCTAGAGTCCGGAAGAGGTAAGTGGAACTCCTAGTGTAGAGGTGGAATTCGTAGATATTAGGAAGAACACCAGTGGCGAAGGCGGCTTACTGGTCCGGTACTGACGCTGAGGTGCNNNNNNNNNNTTTACTGGGCGTAAAGCGCACGTAGGCGGATTGGTCAGTTAGGGGTGAAATCCCAGAGCTC…	0	135
Bacteria__Proteobacteria__Gammaproteobacteria__Xanthomonadales__Xanthomonadaceae__Stenotrophomonas__GTGTCAGCCGCCGCGGTAATACGAAGGGTGCAAGCGTTACTCGGAATTACTGGGCGTAAAGCGTGCGTAGGTGGTCGTTTAAGTCCGTTGTGAAAGCCCTGGGCTCAACCTGGGAACTGCAGTGGATACTGGGCGACTAGAGTGTGGTAGAGGGTAGCGGAATTCCTGGTGTAGCAGTGAAATGCGTAGAGATCAGGAGGAACATCCATGGCGAAGGCAGCTACCTGGACCAACACTGACACTGAGGCACGNNNNNNNNNNAATTACTGGGCGTAAAGCGTGCGTAGGTGGTCGTTTAA…	134	0
Bacteria__Proteobacteria__Gammaproteobacteria__Xanthomonadales__Xanthomonadaceae__Stenotrophomonas__GTGTCAGCCGCCGCGGTAATACGAAGGGTGCAAGCGTTACTCGGAATTACTGGGCGTAAAGCGTGCGTAGGTGGTCGTTTAAGTCCGTTGTGAAAGCCCTGGGCTCAACCTGGGAACTGCAGTGGATACTGGGCGACTAGAGTGTGGTAGAGGGTAGCGGAATTCCTGGTGTAGCAGTGAAATGCGTAGAGATCAGGAGGAACATCCATGGCGAAGGCAGCTACCTGGACCAACACTGACACTGAGGCACGNNNNNNNNNNAATTACTGGGCGTAAAGCGTGCGTAGGTGGTCGTTTAA…	133	0
Bacteria__Proteobacteria__Alphaproteobacteria__Rhizobiales__Beijerinckiaceae__Methylobacterium-Methylorubrum__GTGTCAGCCGCCGCGGTAATACGAAGGGGGCTAGCGTTGCTCGGAATCACTGGGCGTAAAGGGCGCGTAGGCGGCGTTTTAAGTCGGGGGTGAAAGCCTGTGGCTCAACCACAGAATGGCCTTCGATACTGGGACGCTTGAGTATGGTAGAGGTTGGTGGAACTGCGAGTGTAGAGGTGAAATTCGTAGATATTCGCAAGAACACCGGTGGCGAAGGCGGCCAACTGGACCATTACTGACGCTGAGGCGCGNNNNNNNNNNAATCACTGGGCGTAAAGGGCGCGTAGGC…	131	0
Bacteria__Proteobacteria__Alphaproteobacteria__Rhizobiales__Rhizobiaceae__Pseudochrobactrum__GGTGTCAGCCGCCGCGGTAATACGAAGGGGGCTAGCGTTGTTCGGATTTACTGGGCGTAAAGCGCACGTAGGCGGGCTTTTAAGTCAGAGGTGAAATCCCAGGGCTCAACCCTGGAACTGCCTTTGATACTGGAAGTCTTGAGTATGGTAGAGGTGAGTGGAATTGCGAGTGTAGAGGTGAAATTCGTAGATATTCGCAGGAACACCAGTGGCGAAGGCGGCTCACTGGACCATTACTGACGCTGAGGTGCNNNNNNNNNNTTTACTGGGCGTAAAGCGCACGTAGGCGGGCTTTTAAGTCAGAGG…	0	128
Bacteria__Firmicutes__Bacilli__Lactobacillales__Carnobacteriaceae__Carnobacterium__TGTGTCAGCCGCCGCGGTAATACGTAGGTGGCAAGCGTTGTCCGGATTTATTGGGCGTAAAGCGAGCGCAGGCGGTTCTTTAAGTCTGATGTGAAAGCCCCCAGCTCAACTGGGGAAGGTCATTGGAAACTGGGGAACTTGAGTGCAGAAGAGGAGAGTGGAATTCCACGTGTAGCGGTGAAATGCGTAGATATGTGGAGGAACACCAGTGGCGAAGGCGACTCTCTGGTCTGTAACTGACGCTGAGGCTCNNNNNNNNNNTTTATTGGGCGTAAAGCGAGCGCAGGCGGTTCTTTAAGTCTGATGTGAAAGCCCC…	0	128
Bacteria__Proteobacteria__Gammaproteobacteria__Xanthomonadales__Xanthomonadaceae__Stenotrophomonas__GTGTCAGCAGCCGCGGTAATACGAAGGGTGCAAGCGTTACTCGGAATTACTGGGCGTAAAGCGTGCGTAGGTGGTCGTTTAAGTCCGTTGTGAAAGCCCTGGGCTCAACCTGGGAACTGCAGTGGATACTGGGCGACTAGAGTGTGGTAGAGGGTAGCGGAATTCCTGGTGTAGCAGTGAAATGCGTAGAGATCAGGAGGAACATCCATGGCGAAGGCAGCTACCTGGACCAACACTGACACTGAGGCACGNNNNNNNNNNAATTACTGGGCGTAAAGCGTGCGTAGGTGGTCGTTTAA…	124	0
Bacteria__Proteobacteria__Gammaproteobacteria__Xanthomonadales__Xanthomonadaceae__Stenotrophomonas__GTGTCAGCAGCCGCGGTAATACGAAGGGTGCAAGCGTTACTCGGAATTACTGGGCGTAAAGCGTGCGTAGGTGGTCGTTTAAGTCCGTTGTGAAAGCCCTGGGCTCAACCTGGGAACTGCAGTGGATACTGGGCGACTAGAGTGTGGTAGAGGGTAGCGGAATTCCTGGTGTAGCAGTGAAATGCGTAGAGATCAGGAGGAACATCCATGGCGAAGGCAGCTACCTGGACCAACACTGACACTGAGGCACGNNNNNNNNNNAATTACTGGGCGTAAAGCGTGCGTAGGTGGTCGTTTAA…	124	0
Bacteria__Firmicutes__Bacilli__Paenibacillales__Paenibacillaceae__Paenibacillus__GGTGTCAGCCGCCGCGGTAATACGTAGGGGGCAAGCGTTGTCCGGAATTATTGGGCGTAAAGCGCGCGCAGGCGGCCTTGTAAGTCTGTTGTTTAAACTCGGGGCTCAACCCCGAGTCGCAATGGAAACTGCAAAGCTTGAGTACAGAAGAGGAAAGTGGAATTCCACGTGTAGCGGTGAAATGCGTAGAGATGTGGAGGAACACCAGTGGCGAAGGCGACTTTCTGGGCTGTAACTGACGCTGAGGCGCGNNNNNNNNNNAATTATTGGGCGTAAAGCGCGCGCAGGCGGCCTTGTAAGTCTGTTGTTTAAACTCGG…	0	124
Bacteria__Proteobacteria__Gammaproteobacteria__Xanthomonadales__Xanthomonadaceae__Stenotrophomonas__GTGTCAGCCGCCGCGGTAATACGAAGGGTGCAAGCGTTACTCGGAATTACTGGGCGTAAAGCGTGCGTAGGTGGTCGTTTAAGTCCGTTGTGAAAGCCCTGGGCTCAACCTGGGAACTGCAGTGGATACTGGGCGACTAGAGTGTGGTAGAGGGTAGCGGAATTCCTGGTGTAGCAGTGAAATGCGTAGAGATCAGGAGGAACATCCATGGCGAAGGCAGCTACCTGGACCAACACTGACACTGAGGCACGNNNNNNNNNNAATTACTGGGCGTAAAGCGTGCGTAGGTGGTCGTTTAA…	123	0
Bacteria__Proteobacteria__Gammaproteobacteria__Xanthomonadales__Xanthomonadaceae__Stenotrophomonas__GTGTCAGCAGCCGCGGTAATACGAAGGGTGCAAGCGTTACTCGGAATTACTGGGCGTAAAGCGTGCGTAGGTGGTCGTTTAAGTCCGTTGTGAAAGCCCTGGGCTCAACCTGGGAACTGCAGTGGATACTGGGCGACTAGAGTGTGGTAGAGGGTAGCGGAATTCCTGGTGTAGCAGTGAAATGCGTAGAGATCAGGAGGAACATCCATGGCGAAGGCAGCTACCTGGACCAACACTGACACTGAGGCACGNNNNNNNNNNAATTACTGGGCGTAAAGCGTGCGTAGGTGGTCGTTTAA…	122	0
Bacteria__Proteobacteria__Gammaproteobacteria__Xanthomonadales__Xanthomonadaceae__Stenotrophomonas__GTGTCAGCCGCCGCGGTAATACGAAGGGTGCAAGCGTTACTCGGAATTACTGGGCGTAAAGCGTGCGTAGGTGGTCGTTTAAGTCCGTTGTGAAAGCCCTGGGCTCAACCTGGGAACTGCAGTGGATACTGGGCGACTAGAGTGTGGTAGAGGGTAGCGGAATTCCTGGTGTAGCAGTGAAATGCGTAGAGATCAGGAGGAACATCCATGGCGAAGGCAGCTACCTGGACCAACACTGACACTGAGGCACGNNNNNNNNNNAATTACTGGGCGTAAAGCGTGCGTAGGTGGTCGTTTAA…	122	0
Bacteria__Proteobacteria__Gammaproteobacteria__Xanthomonadales__Xanthomonadaceae__Stenotrophomonas__GTGTCAGCCGCCGCGGTAATACGAAGGGTGCAAGCGTTACTCGGAATTACTGGGCGTAAAGCGTGCGTAGGTGGTCGTTTAAGTCCGTTGTGAAAGCCCTGGGCTCAACCTGGGAACTGCAGTGGATACTGGGCGACTAGAGTGTGGTAGAGGGTAGCGGAATTCCTGGTGTAGCAGTGAAATGCGTAGAGATCAGGAGGAACATCCATGGCGAAGGCAGCTACCTGGACCAACACTGACACTGAGGCACGNNNNNNNNNNAATTACTGGGCGTAAAGCGTGCGTAGGTGGTCGTTTAA…	122	0
Bacteria__Proteobacteria__Gammaproteobacteria__Xanthomonadales__Xanthomonadaceae__Stenotrophomonas__GTGTCAGCAGCCGCGGTAATACGAAGGGTGCAAGCGTTACTCGGAATTACTGGGCGTAAAGCGTGCGTAGGTGGTCGTTTAAGTCCGTTGTGAAAGCCCTGGGCTCAACCTGGGAACTGCAGTGGATACTGGGCGACTAGAGTGTGGTAGAGGGTAGCGGAATTCCTGGTGTAGCAGTGAAATGCGTAGAGATCAGGAGGAACATCCATGGCGAAGGCAGCTACCTGGACCAACACTGACACTGAGGCACGNNNNNNNNNNAATTACTGGGCGTAAAGCGTGCGTAGGTGGTCGTTTAA…	122	0
Bacteria__Bacteroidota__Bacteroidia__Chitinophagales__Chitinophagaceae__Sediminibacterium__GTGTCAGCCGCCGCGGTAATACGGAGGGTGCAAGCGTTATCCGGATTCACTGGGTTTAAAGGGTGCGTAGGCGGGTAGGTAAGTCAGTGGTGAAATCTCAGAGCTTAACTCTGAAACTGCCATTGATACTATTTATCTTGAATATTGTGGAGGTAAGCGGAATATGTCATGTAGCGGTGAAATGCTTAGATATGACATAGAACACCCATTGCGAAGGCAGCTTACTACGCATATATTGACGCTGAGGCACGNNNNNNNNNNATTCACTGGGTTTAAAGGGTGCGTAGGCGGGTAGGTAAGTCAGTGGT…	121	0
Bacteria__Proteobacteria__Alphaproteobacteria__Rhizobiales__Xanthobacteraceae__Bradyrhizobium__GTGTCAGCCGCCGCGGTAATACGAAGGGGGCTAGCGTTGCTCGGAATCACTGGGCGTAAAGGGTGCGTAGGCGGGTCTTTAAGTCAGGGGTGAAATCCTGGAGCTCAACTCCAGAACTGCCTTTGATACTGAAGATCTTGAGTTCGGGAGAGGTGAGTGGAACTGCGAGTGTAGAGGTGAAATTCGTAGATATTCGCAAGAACACCAGTGGCGAAGGCGGCTCACTGGCCCGATACTGACGCTGAGGCACGNNNNNNNNNNAATCACTGGGCGTAAAGGGTGCGTAGGCGGGTTTTTAAGTCAG…	119	0
Bacteria__Firmicutes__Bacilli__Staphylococcales__Staphylococcaceae__Staphylococcus__GTGCCAGCCGCCGCGGTAATACGTAGGTGGCAAGCGTTATCCGGAATTATTGGGCGTAAAGCGCGCGTAGGCGGTTTCTTAAGTCTGATGTGAAAGCCCACGGCTCAACCGTGGAGGGTCATTGGAAACTGGGAAACTTGAGTGCAGAAGAGGAAAGTGGAATTCCATGTGTAGCGGTGAAATGCGCAGAGATATGGAGGAACACCAGTGGCGAAGGCGACTTTCTGGTCTGTAACTGACGCTGATGTGCGNNNNNNNNNNAATTATTGGGCGTAAAGCGCGCGTAGGCGGTTTCTTAAGTCTGATGTGAAAGCC…	118	0
Bacteria__Proteobacteria__Gammaproteobacteria__Burkholderiales__Chromobacteriaceae__NA__GTGTCAGCCGCCGCGGTAATACGTAGGGTGCAAGCGTTAATCGGAATTACTGGGCGTAAAGCGTGCGCAGGCGGTTGTGCAAGTCTGATGTGAAAGCCCCGGGCTTAACCTGGGAACGGCATTGGAGACTGCACAGCTAGAGTACGTCAGAGGGGGGTAGAATTCCACGTGTAGCAGTGAAATGCGTAGAGATGTGGAGGAATACCGATGGCGAAGGCAGCCCCCTGGGATGATACTGACGCTCATGCACGNNNNNNNNNNAATTACTGGGCGTAAAGCGTGCGCAGGCGGTTGTGCAAGACCGATGTGAA…	116	0
Bacteria__Proteobacteria__Gammaproteobacteria__Burkholderiales__Alcaligenaceae__NA__TGTGTCAGCCGCCGCGGTAATACGTAGGGTGCAAGCGTTAATCGGAATTACTGGGCGTAAAGCGTGCGCAGGCGGTTCGGCAAGAAAGATGTGAAATCCCAGGGCTTAACCTTGGAACTGCATTTTTAACTGCCGGGCTAGAGTATGTCAGAGGGGGGTAGAATTCCACGTGTAGCAGTGAAATGCGTAGATATGTGGAGGAATACCGATGGCGAAGGCAGCCCCCTGGGATAATACTGACGCTCATGCACNNNNNNNNNNATTACTGGGCGTAAAGCGTGCGCAGGCGGTTCGGAAAGAAGGATGTGAAATCCC…	0	115
Bacteria__Proteobacteria__Alphaproteobacteria__Rhizobiales__Rhizobiaceae__Pseudochrobactrum__GGTGCCAGCCGCCGCGGTAATACGAAGGGGGCTAGCGTTGTTCGGATTTACTGGGCGTAAAGCGCACGTAGGCGGGCTTTTAAGTCAGAGGTGAAATCCCAGGGCTCAACCCTGGAACTGCCTTTGATACTGGAAGTCTTGAGTATGGTAGAGGTGAGTGGAATTGCGAGTGTAGAGGTGAAATTCGTAGATATTCGCAGGAACACCAGTGGCGAAGGCGGCTCACTGGACCATTACTGACGCTGAGGTGCNNNNNNNNNNTTTACTGGGCGTAAAGCGCACGTAGGCGGGCTTTTAAGTCAGAGG…	0	115
Bacteria__Proteobacteria__Gammaproteobacteria__Xanthomonadales__Xanthomonadaceae__Stenotrophomonas__GTGTCAGCAGCCGCGGTAATACGAAGGGTGCAAGCGTTACTCGGAATTACTGGGCGTAAAGCGTGCGTAGGTGGTCGTTTAAGTCCGTTGTGAAAGCCCTGGGCTCAACCTGGGAACTGCAGTGGATACTGGGCGACTAGAGTGTGGTAGAGGGTAGCGGAATTCCTGGTGTAGCAGTGAAATGCGTAGAGATCAGGAGGAACATCCATGGCGAAGGCAGCTACCTGGACCAACACTGACACTGAGGCACGNNNNNNNNNNAATTACTGGGCGTAAAGCGTGCGTAGGTGGTCGTTTAA…	113	0
Bacteria__Proteobacteria__Gammaproteobacteria__Pseudomonadales__Moraxellaceae__Alkanindiges__GTGTCAGCAGCCGCGGTAATACAGAGGGTGCGAGCGTTAATCGGAATTACTGGGCGTAAAGCGCGCGTAGGCGGTTTATTAAGTCGGATGTGAAATCCCAGGGCTTAACCTTGGAATTGCATTCGATACTGGTAAGCTAGAGTATGGGAGAGGAAGGTAGAATTCCAGGTGTAGCGGTGAAATGCGTAGATATCTGGAGGAATACCGATGGCGAAGGCAGCCTTCTGGCCTAATACTGACGCTGAGGTGCGNNNNNNNNNNAATTACTGGGCGTAAAGCGCGCGTAGGCGGTTTATTAAGTCGGAT…	112	0
Bacteria__Proteobacteria__Gammaproteobacteria__Xanthomonadales__Xanthomonadaceae__Stenotrophomonas__GTGTCAGCCGCCGCGGTAATACGAAGGGTGCAAGCGTTACTCGGAATTACTGGGCGTAAAGCGTGCGTAGGTGGTCGTTTAAGTCCGTTGTGAAAGCCCTGGGCTCAACCTGGGAACTGCAGTGGATACTGGGCGACTAGAGTGTGGTAGAGGGTAGCGGAATTCCTGGTGTAGCAGTGAAATGCGTAGAGATCAGGAGGAACATCCATGGCGAAGGCAGCTACCTGGACCAACACTGACACTGAGGCACGNNNNNNNNNNAATTACTGGGCGTAAAGCGTGCGTAGGTGGTCGTTTAA…	110	0
Bacteria__Firmicutes__Bacilli__Bacillales__Bacillaceae__Lentibacillus__GTGTCAGCCGCCGCGGTAATACGTAGGGGGCAAGCGTTGTCCGGAATTATTGGGCGTAAAGCGCGCGCAGGCGGTCTTTTAAGTCTGATGTGAAATCTTGCGGCTTAACCGCAAGCGGTCATTGGAAACTGGAGGGCTTGAGTACAGAAGAGGAGAGTGGAATTCCACGTGTAGCGGTGAAATGCGTAGAGATGTGGAGGAACACCAGTGGCGAAGGCGACTCTCTGGTCTGTAACTGACGCTGAGGCGCGNNNNNNNNNNAATTATTGGGCGTAAAGGGCGCGCAGGCGGTTCTTTAAGTCTGATGTGAAATCTTGCGGCTTAACCG…	110	0
Bacteria__Firmicutes__Bacilli__Staphylococcales__Staphylococcaceae__Staphylococcus__GTGTCAGCCGCCGCGGTAATACGTAGGTGGCAAGCGTTATCCGGAATTATTGGGCGTAAAGCGCGCGTAGGCGGTTTCTTAAGTCTGATGTGAAAGCCCACGGCTCAACCGTGGAGGGTCATTGGAAACTGGGAAACTTGAGTGCAGAAGAGGAAAGTGGAATTCCATGTGTAGCGGTGAAATGCGCAGAGATATGGAGGAACACCAGTGGCGAAGGCGACTTTCTGGTCTGTAACTGACGCTGATGTGCGNNNNNNNNNNAATTATTGGGCGTAAAGCGCGCGTAGGCGGTTTCTTAAGTCTGATGTGAAAGCC…	109	0
Bacteria__Proteobacteria__Gammaproteobacteria__Xanthomonadales__Xanthomonadaceae__Stenotrophomonas__GTGTCAGCCGCCGCGGTAATACGAAGGGTGCAAGCGTTACTCGGAATTACTGGGCGTAAAGCGTGCGTAGGTGGTCGTTTAAGTCCGTTGTGAAAGCCCTGGGCTCAACCTGGGAACTGCAGTGGATACTGGGCGACTAGAGTGTGGTAGAGGGTAGCGGAATTCCTGGTGTAGCAGTGAAATGCGTAGAGATCAGGAGGAACATCCATGGCGAAGGCAGCTACCTGGACCAACACTGACACTGAGGCACGNNNNNNNNNNAATTACTGGGCGTAAAGCGTGCGTAGGTGGTCGTTTAA…	109	0
Bacteria__Firmicutes__Bacilli__Bacillales__Bacillaceae__NA__GTGTCAGCAGCCGCGGTAATACGTAGGGGGCAAGCGTTGTCCGGAATTATTGGGCGTAAAGCGCGCGCAGGCGGTCTTTTAAGTCTGATGTGAAATCTTGCGGCTTAACCGCAAGCGGTCATTGGAAACTGGAGGGCTTGAGTACAGAAGAGGAGAGTGGAATTCCACGTGTAGCGGTGAAATGCGTAGAGATGTGGAGGAACACCAGTGGCGAAGGCGACTCTCTGGTCTGTAACTGACGCTGAGGCGCGNNNNNNNNNNAATTATTGGGCGTAAAGGGCGCGCAGGCGGTTCTTTAAGTCTGATGTGAAATCTTGCGGCTTAACCGCAAGCGGTCAT…	108	0
Bacteria__Proteobacteria__Gammaproteobacteria__Xanthomonadales__Xanthomonadaceae__Stenotrophomonas__GTGTCAGCAGCCGCGGTAATACGAAGGGTGCAAGCGTTACTCGGAATTACTGGGCGTAAAGCGTGCGTAGGTGGTCGTTTAAGTCCGTTGTGAAAGCCCTGGGCTCAACCTGGGAACTGCAGTGGATACTGGGCGACTAGAGTGTGGTAGAGGGTAGCGGAATTCCTGGTGTAGCAGTGAAATGCGTAGAGATCAGGAGGAACATCCATGGCGAAGGCAGCTACCTGGACCAACACTGACACTGAGGCACGNNNNNNNNNNAATTACTGGGCGTAAAGCGTGCGTAGGTGGTCGTTTAA…	105	0
Bacteria__Proteobacteria__Gammaproteobacteria__Xanthomonadales__Xanthomonadaceae__Stenotrophomonas__GTGTCAGCAGCCGCGGTAATACGAAGGGTGCAAGCGTTACTCGGAATTACTGGGCGTAAAGCGTGCGTAGGTGGTCGTTTAAGTCCGTTGTGAAAGCCCTGGGCTCAACCTGGGAACTGCAGTGGATACTGGGCGACTAGAGTGTGGTAGAGGGTAGCGGAATTCCTGGTGTAGCAGTGAAATGCGTAGAGATCAGGAGGAACATCCATGGCGAAGGCAGCTACCTGGACCAACACTGACACTGAGGCACGNNNNNNNNNNAATTACTGGGCGTAAAGCGTGCGTAGGTGGTCGTTTAA…	104	0
Bacteria__Firmicutes__Bacilli__Bacillales__Bacillaceae__Pseudogracilibacillus__GTGTCAGCCGCCGCGGTAATACGTAGGGGGCGAGCGTTGTCCGGAATTATTGGGCGTAAAGGGCGCGCAGGCGGCCTTCTAAGTCTGATGTGAAATCTCGTGGCTTAACCACGAACGGTCATTGGAAACTGGAGGGCTTGAGTACAGAAGAGGAGAGTGGAATTCCACGTGTAGCGGTGAAATGCGCAGAGATGTGGAGGAACACCAGTGGCGAAGGCGACTCTCTGGTCTGTAACTGACGCTGAGGCGCANNNNNNNNNNAATTATTGGGCGTAAAGGGCGCGCAGGCGGCCTTCTAAGTCTGATGTGAAATCTCGTGG…	104	0
Bacteria__Firmicutes__Bacilli__Bacillales__Bacillaceae__NA__GTGTCAGCAGCCGCGGTAATACGTAGGGGGCAAGCGTTGTCCGGAATTATTGGGCGTAAAGCGCGCGCAGGCGGCCTTTTAAGTCTGATGTGAAATCTTGCGGCTCAACCGCAAGCGGTCATTGGAAACTGGAGGGCTTGAGTACAGAAGAGGAGAGTGGAATTCCACGTGTAGCGGTGAAATGCGTAGAGATGTGGAGGAACACCAGTGGCGAAGGCGACTCTCTGGTCTGTAACTGACGCTGAGGTGCGNNNNNNNNNNAATTATTGGGCGTAAAGGGCGCGCAGGCGGTTCTTTAAGTCTGATGTGAAATCTTGCGGCTTAACCGCAAGCGGTCAT…	103	0
Bacteria__Firmicutes__Bacilli__Bacillales__Bacillaceae__NA__GTGTCAGCCGCCGCGGTAATACGTAGGGGGCAAGCGTTGTCCGGAATTATTGGGCGTAAAGCGCGCGCAGGCGGCCTTTTAAGTCTGATGTGAAATCTTGCGGCTCAACCGCAAGCGGTCATTGGAAACTGGAGGGCTTGAGTACAGAAGAGGAGAGTGGAATTCCACGTGTAGCGGTGAAATGCGTAGAGATGTGGAGGAACACCAGTGGCGAAGGCGACTCTCTGGTCTGTAACTGACGCTGAGGTGCGNNNNNNNNNNAATTATTGGGCGTAAAGGGCGCGCAGGCGGTTCTTTAAGTCTGATGTGAAATCTTGCGGCTTAACCGCAAGCGGTCAT…	103	0
Bacteria__Proteobacteria__Gammaproteobacteria__Xanthomonadales__Xanthomonadaceae__Stenotrophomonas__GTGTCAGCCGCCGCGGTAATACGAAGGGTGCAAGCGTTACTCGGAATTACTGGGCGTAAAGCGTGCGTAGGTGGTCGTTTAAGTCCGTTGTGAAAGCCCTGGGCTCAACCTGGGAACTGCAGTGGATACTGGGCGACTAGAGTGTGGTAGAGGGTAGCGGAATTCCTGGTGTAGCAGTGAAATGCGTAGAGATCAGGAGGAACATCCATGGCGAAGGCAGCTACCTGGACCAACACTGACACTGAGGCACGNNNNNNNNNNAATTACTGGGCGTAAAGCGTGCGTAGGTGGTCGTTTAA…	102	0
Bacteria__Proteobacteria__Alphaproteobacteria__Rhizobiales__Rhizobiaceae__Pseudochrobactrum__TGTGTCAGCAGCCGCGGTAATACGAAGGGGGCTAGCGTTGTTCGGATTTACTGGGCGTAAAGCGCACGTAGGCGGGCTTTTAAGTCAGAGGTGAAATCCCAGGGCTCAACCCTGGAACTGCCTTTGATACTGGAAGTCTTGAGTATGGTAGAGGTGAGTGGAATTGCGAGTGTAGAGGTGAAATTCGTAGATATTCGCAGGAACACCAGTGGCGAAGGCGGCTCACTGGACCATTACTGACGCTGAGGTGCNNNNNNNNNNTTTACTGGGCGTAAAGCGCACGTAGGCGGGCTTTTAAGTCAGAGG…	0	102
Bacteria__Proteobacteria__Gammaproteobacteria__Xanthomonadales__Xanthomonadaceae__Stenotrophomonas__GTGTCAGCAGCCGCGGTAATACGAAGGGTGCAAGCGTTACTCGGAATTACTGGGCGTAAAGCGTGCGTAGGTGGTCGTTTAAGTCCGTTGTGAAAGCCCTGGGCTCAACCTGGGAACTGCAGTGGATACTGGGCGACTAGAGTGTGGTAGAGGGTAGCGGAATTCCTGGTGTAGCAGTGAAATGCGTAGAGATCAGGAGGAACATCCATGGCGAAGGCAGCTACCTGGACCAACACTGACACTGAGGCACGNNNNNNNNNNAATTACTGGGCGTAAAGCGTGCGTAGGTGGTCGTTTAA…	101	0
Bacteria__Proteobacteria__Alphaproteobacteria__Rhizobiales__Rhizobiaceae__Pseudochrobactrum__TGTGCCAGCCGCCGCGGTAATACGAAGGGGGCTAGCGTTGTTCGGATTTACTGGGCGTAAAGCGCACGTAGGCGGGCTTTTAAGTCAGAGGTGAAATCCCAGGGCTCAACCCTGGAACTGCCTTTGATACTGGAAGTCTTGAGTATGGTAGAGGTGAGTGGAATTGCGAGTGTAGAGGTGAAATTCGTAGATATTCGCAGGAACACCAGTGGCGAAGGCGGCTCACTGGACCATTACTGACGCTGAGGTGCNNNNNNNNNNTTTACTGGGCGTAAAGCGCACGTAGGCGGGCTTTTAAGTCAGAGG…	0	100
Bacteria__Proteobacteria__Gammaproteobacteria__Xanthomonadales__Xanthomonadaceae__Stenotrophomonas__GTGTCAGCAGCCGCGGTAATACGAAGGGTGCAAGCGTTACTCGGAATTACTGGGCGTAAAGCGTGCGTAGGTGGTCGTTTAAGTCCGTTGTGAAAGCCCTGGGCTCAACCTGGGAACTGCAGTGGATACTGGGCGACTAGAGTGTGGTAGAGGGTAGCGGAATTCCTGGTGTAGCAGTGAAATGCGTAGAGATCAGGAGGAACATCCATGGCGAAGGCAGCTACCTGGACCAACACTGACACTGAGGCACGNNNNNNNNNNAATTACTGGGCGTAAAGCGTGCGTAGGTGGTCGTTTAA…	99	0
Bacteria__Firmicutes__Bacilli__Bacillales__Bacillaceae__NA__GTGTCAGCCGCCGCGGTAATACGTAGGTGGCAAGCGTTGTCCGGAATTATTGGGCGTAAAGCGCGCGCAGGCGGTCTTTTAAGTCTGATGTGAAAGCCCCCGGCTCAACCGGGGAGGGTCATTGGAAACTGGGAGACTTGAGTGCGAGAGAGAAGAGTGGAATTCCATGTGTAGCGGTGGAATGCGTAGAGATATGGAGGAACACCAGTGGCGAAAGCGGCTCTTTGGCTCGCAACTGACGCTGAGGCGCGNNNNNNNNNNAATTATTGGGCGTAAAGCGCGCGCAGGCGGTCTTTTAAGTCTGATGTGAAAGCCCCCGGCTCAACCGGGGAGGGTCAT…	99	0
Bacteria__Proteobacteria__Alphaproteobacteria__Rhizobiales__Beijerinckiaceae__Bosea__GTGTCAGCAGCCGCGGTAATACGAAGGGGGCTAGCGTTGCTCGGAATCACTGGGCGTAAAGGGCGCGTAGGCGGACTCTTAAGTCGGGGGTGAAAGCCCAGGGCTCAACCCTGGAATTGCCTTCGATACTGAGAGTCTTGAGTTCGGAAGAGGTTGGTGGAACTGCGAGTGTAGAGGTGAAATTCGTAGATATTCGCAAGAACACCAGTGGCGAAGGCGGCCAACTGGTCCGATACTGACGCTGAGGCGCGNNNNNNNNNNAATCACTGGGCGTAAAGGGCGCGTAGGCGGACTCTTAAGTCGGGGGTGAAAGC…	98	0
Bacteria__Proteobacteria__Gammaproteobacteria__Xanthomonadales__Xanthomonadaceae__Stenotrophomonas__GTGTCAGCAGCCGCGGTAATACGAAGGGTGCAAGCGTTACTCGGAATTACTGGGCGTAAAGCGTGCGTAGGTGGTCGTTTAAGTCCGTTGTGAAAGCCCTGGGCTCAACCTGGGAACTGCAGTGGATACTGGGCGACTAGAGTGTGGTAGAGGGTAGCGGAATTCCTGGTGTAGCAGTGAAATGCGTAGAGATCAGGAGGAACATCCATGGCGAAGGCAGCTACCTGGACCAACACTGACACTGAGGCACGNNNNNNNNNNAATTACTGGGCGTAAAGCGTGCGTAGGTGGTCGTTTAA…	97	0
Bacteria__Proteobacteria__Gammaproteobacteria__Xanthomonadales__Xanthomonadaceae__Stenotrophomonas__GTGTCAGCCGCCGCGGTAATACGAAGGGTGCAAGCGTTACTCGGAATTACTGGGCGTAAAGCGTGCGTAGGTGGTCGTTTAAGTCCGTTGTGAAAGCCCTGGGCTCAACCTGGGAACTGCAGTGGATACTGGGCGACTAGAGTGTGGTAGAGGGTAGCGGAATTCCTGGTGTAGCAGTGAAATGCGTAGAGATCAGGAGGAACATCCATGGCGAAGGCAGCTACCTGGACCAACACTGACACTGAGGCACGNNNNNNNNNNAATTACTGGGCGTAAAGCGTGCGTAGGTGGTCGTTTAA…	97	0
Bacteria__Proteobacteria__Gammaproteobacteria__Xanthomonadales__Xanthomonadaceae__Stenotrophomonas__GTGTCAGCCGCCGCGGTAATACGAAGGGTGCAAGCGTTACTCGGAATTACTGGGCGTAAAGCGTGCGTAGGTGGTCGTTTAAGTCCGTTGTGAAAGCCCTGGGCTCAACCTGGGAACTGCAGTGGATACTGGGCGACTAGAGTGTGGTAGAGGGTAGCGGAATTCCTGGTGTAGCAGTGAAATGCGTAGAGATCAGGAGGAACATCCATGGCGAAGGCAGCTACCTGGACCAACACTGACACTGAGGCACGNNNNNNNNNNAATTACTGGGCGTAAAGCGTGCGTAGGTGGTCGTTTAA…	97	0
Bacteria__Proteobacteria__Alphaproteobacteria__Rhizobiales__Beijerinckiaceae__Bosea__GTGTCAGCCGCCGCGGTAATACGAAGGGGGCTAGCGTTGCTCGGAATCACTGGGCGTAAAGGGCGCGTAGGCGGACTCTTAAGTCGGGGGTGAAAGCCCAGGGCTCAACCCTGGAATTGCCTTCGATACTGAGAGTCTTGAGTTCGGAAGAGGTTGGTGGAACTGCGAGTGTAGAGGTGAAATTCGTAGATATTCGCAAGAACACCAGTGGCGAAGGCGGCCAACTGGTCCGATACTGACGCTGAGGCGCGNNNNNNNNNNAATCACTGGGCGTAAAGGGCGCGTAGGCGGACTCTTAAGTCGGGGGTGAAAGC…	96	0
Bacteria__Proteobacteria__Gammaproteobacteria__Xanthomonadales__Xanthomonadaceae__Stenotrophomonas__GTGCCAGCAGCCGCGGTAATACGAAGGGTGCAAGCGTTACTCGGAATTACTGGGCGTAAAGCGTGCGTAGGTGGTCGTTTAAGTCCGTTGTGAAAGCCCTGGGCTCAACCTGGGAACTGCAGTGGATACTGGGCGACTAGAGTGTGGTAGAGGGTAGCGGAATTCCTGGTGTAGCAGTGAAATGCGTAGAGATCAGGAGGAACATCCATGGCGAAGGCAGCTACCTGGACCAACACTGACACTGAGGCACGNNNNNNNNNNAATTACTGGGCGTAAAGCGTGCGTAGGTGGTCGTTTAA…	95	0
Bacteria__Actinobacteriota__Actinobacteria__Corynebacteriales__Corynebacteriales Incertae Sedis__Tomitella__GTGTCAGCCGCCGCGGTAATACGTAGGGTGCGAGCGTTGTCCGGAATTACTGGGCGTAAAGAGCTCGTAGGCGGTTTGTCACGTCGTCTGTGAAATCCTCCAGCTTAACTGGGGGCGTGCAGGCGATACGGGCAGACTTGAGTACTACAGGGGAGACTGGAATTCCTGGTGTAGCGGTGAAATGCGCAGATATCAGGAGGAACACCGGTGGCGAAGGCGGGTCTCTGGGTAGTAACTGACGCTGAGGAGCGNNNNNNNNNNAATTACTGGGCGTAAAGAGTTCGTAGGCGG…	95	0
Bacteria__Firmicutes__Bacilli__Bacillales__Bacillaceae__Pseudogracilibacillus__GTGTCAGCCGCCGCGGTAATACGTAGGGGGCGAGCGTTGTCCGGAATTATTGGGCGTAAAGGGCGCGCAGGCGGCCTTCTAAGTCTGATGTGAAATCTCGTGGCTCAACCACGAACGGTCATTGGAAACTGGGAGGCTTGAGTACAGAAGAGGAGAGTGGAATTCCACGTGTAGCGGTGAAATGCGCAGAGATGTGGAGGAACACCAGTGGCGAAGGCGACTCTCTGGTCTGTAACTGACGCTGAGGCGCANNNNNNNNNNAATTATTGGGCGTAAAGGGCGCGCAGGCGGCCTTCTAAGTCTGATGTGAAATCTCGTGG…	95	0
Bacteria__Actinobacteriota__Actinobacteria__Micrococcales__Sanguibacteraceae__Sanguibacter-Flavimobilis__CGTGTCAGCCGCCGCGGTAATACGTAGGGCGCAAGCGTTGTCCGGAATTATTGGGCGTAAAGAGCTCGTAGGCGGTTTGTCGCGTCTGGTGTGAAAACTCAAGGCTCAACCTTGAGCTTGCATCGGGTACGGGCAGACTAGAGTGCGGTAGGGGTGACTGGAATTCCTGGTGTAGCGGTGGAATGCGCAGATATCAGGAGGAACACCGATGGCGAAGGCAGGTCACTGGGCCGCAACTGACGCTGAGGAGCNNNNNNNNNNATTATTGGGCGTAAAGAGCTCGTAGGCGGTTTG…	0	95
Bacteria__Proteobacteria__Gammaproteobacteria__Burkholderiales__Alcaligenaceae__Parapusillimonas__TGTGTCAGCAGCCGCGGTAATACGTAGGGTGCAAGCGTTAATCGGAATTACTGGGCGTAAAGCGTGCGCAGGCGGTTCGGAAAGAAGGATGTGAAATCCCAGGGCTTAACCTTGGAACTGCATTCTTAACTGCCGAGCTAGAGTATGTCAGAGGGGGGTAGAATTCCACGTGTAGCAGTGAAATGCGTAGAGATGTGGAGGAATACCGATGGCGAAGGCAGCCCCCTGGGATAATACTGACGCTCATGCACNNNNNNNNNNATTACTGGGCGTAAAGCGTGCGCAGGCGGTTCGGAAAGAA…	0	95
Bacteria__Proteobacteria__Gammaproteobacteria__Pseudomonadales__Pseudomonadaceae__Pseudomonas__AGTGCCAGCCGCCGCGGTAATACAGAGGGTGCAAGCGTTAATCGGAATTACTGGGCGTAAAGCGCGCGTAGGTGGTTTGTTAAGTTGGATGTGAAATCCCCGGGCTCAACCTGGGAACTGCATTCAAAACTGACTGGCTAGAGTATGGTAGAGGGTGGTGGAATTTCCTGTGTAGCGGTGAAATGCGTAGATATAGGAAGGAACACCAGTGGCGAAGGCGACCACCTGGACTGATACTGACACTGAGGTGCNNNNNNNNNNATTACTGGGCGTAAAGCGCGCGTAGGTGGTTTGTTAAGTTGGA…	0	94
Bacteria__Proteobacteria__Alphaproteobacteria__Rhizobiales__Rhizobiaceae__Pseudochrobactrum__TGTGCCAGCAGCCGCGGTAATACGAAGGGGGCTAGCGTTGTTCGGATTTACTGGGCGTAAAGCGCACGTAGGCGGGCTTTTAAGTCAGAGGTGAAATCCCAGGGCTCAACCCTGGAACTGCCTTTGATACTGGAAGTCTTGAGTATGGTAGAGGTGAGTGGAATTGCGAGTGTAGAGGTGAAATTCGTAGATATTCGCAGGAACACCAGTGGCGAAGGCGGCTCACTGGACCATTACTGACGCTGAGGTGCNNNNNNNNNNTTTACTGGGCGTAAAGCGCACGTAGGCGGGCTTTTAAGTCAGAGG…	0	94
Bacteria__Proteobacteria__Alphaproteobacteria__Rhizobiales__Rhizobiaceae__Pseudochrobactrum__AGTGTCAGCCGCCGCGGTAATACGAAGGGGGCTAGCGTTGTTCGGATTTACTGGGCGTAAAGCGCACGTAGGCGGGCTTTTAAGTCAGAGGTGAAATCCCAGGGCTCAACCCTGGAACTGCCTTTGATACTGGAAGTCTTGAGTATGGTAGAGGTGAGTGGAATTGCGAGTGTAGAGGTGAAATTCGTAGATATTCGCAGGAACACCAGTGGCGAAGGCGGCTCACTGGACCATTACTGACGCTGAGGTGCNNNNNNNNNNTTTACTGGGCGTAAAGCGCACGTAGGCGGGCTTTTAAGTCAGAGG…	0	93
Bacteria__Proteobacteria__Alphaproteobacteria__Rhizobiales__Xanthobacteraceae__Bradyrhizobium__GTGTCAGCAGCCGCGGTAATACGAAGGGGGCTAGCGTTGCTCGGAATCACTGGGCGTAAAGGGTGCGTAGGCGGGTCTTTAAGTCAGGGGTGAAATCCTGGAGCTCAACTCCAGAACTGCCTTTGATACTGAGGATCTTGAGTTCGGGAGAGGTGAGTGGAACTGCGAGTGTAGAGGTGAAATTCGTAGATATTCGCAAGAACACCAGTGGCGAAGGCGGCTCACTGGCCCGATACTGACGCTGAGGCACGNNNNNNNNNNAATCACTGGGCGTAAAGGGTGCGTAGGCGGGTTTTTAAGTCAG…	92	0
Bacteria__Proteobacteria__Gammaproteobacteria__Xanthomonadales__Xanthomonadaceae__Stenotrophomonas__GTGTCAGCCGCCGCGGTAATACGAAGGGTGCAAGCGTTACTCGGAATTACTGGGCGTAAAGCGTGCGTAGGTGGTCGTTTAAGTCCGTTGTGAAAGCCCTGGGCTCAACCTGGGAACTGCAGTGGATACTGGGCGACTAGAGTGTGGTAGAGGGTAGCGGAATTCCTGGTGTAGCAGTGAAATGCGTAGAGATCAGGAGGAACATCCATGGCGAAGGCAGCTACCTGGACCAACACTGACACTGAGGCACGNNNNNNNNNNAATTACTGGGCGTAAAGCGTGCGTAGGTGGTCGTTTAA…	91	0
Bacteria__Proteobacteria__Gammaproteobacteria__Pseudomonadales__Moraxellaceae__Acinetobacter__GTGTCAGCCGCCGCGGTAATACAGAGGGTGCAAGCGTTAATCGGATTTACTGGGCGTAAAGCGTGCGTAGGTGGCCAATTAAGTCAAATGTGAAATCCCCGAGCTTAACTTGGGAATTGCATTCGATACTGGTTGGCTAGAGTATGGGAGAGGATGGTAGAATTCCAGGTGTAGCGGTGAAATGCGTAGAGATCTGGAGGAATACCGATGGCGAAGGCAGCCATCTGGCCTAATACTGACACTGAGGTACGNNNNNNNNNNATTTACTGGGCGTAAAGCGTGCGTAGGTGGCCAATTAAGTCAAA…	91	0
Bacteria__Proteobacteria__Gammaproteobacteria__Xanthomonadales__Xanthomonadaceae__Stenotrophomonas__GTGCCAGCCGCCGCGGTAATACGAAGGGTGCAAGCGTTACTCGGAATTACTGGGCGTAAAGCGTGCGTAGGTGGTCGTTTAAGTCCGTTGTGAAAGCCCTGGGCTCAACCTGGGAACTGCAGTGGATACTGGGCGACTAGAGTGTGGTAGAGGGTAGCGGAATTCCTGGTGTAGCAGTGAAATGCGTAGAGATCAGGAGGAACATCCATGGCGAAGGCAGCTACCTGGACCAACACTGACACTGAGGCACGNNNNNNNNNNAATTACTGGGCGTAAAGCGTGCGTAGGTGGTCGTTTAA…	91	0
Bacteria__Proteobacteria__Gammaproteobacteria__Burkholderiales__Comamonadaceae__NA__GTGTCAGCAGCCGCGGTAATACGTAGGGTGCAAGCGTTAATCGGAATTACTGGGCGTAAAGCGTGCGCAGGCGGTCTTGTAAGACAGGTGTGAAATCCCCGGGCTTAACCTGGGAACTGCACTTGTGACTGCAAGGCTGGAGTACGGCAGAGGGGGATGGAATTCCGCGTGTAGCAGTGAAATGCGTAGATATGCGGAGGAACACCGATGGCGAAGGCAATCCCCTGGGCCTGTACTGACGCTCATGCACGNNNNNNNNNNAATTACTGGGCGTAAAGCGTGCGCAGGCGGTTATGTAAGACAGATGTGAAATCC…	90	0
Bacteria__Proteobacteria__Gammaproteobacteria__Xanthomonadales__Xanthomonadaceae__Stenotrophomonas__GTGTCAGCAGCCGCGGTAATACGAAGGGTGCAAGCGTTACTCGGAATTACTGGGCGTAAAGCGTGCGTAGGTGGTCGTTTAAGTCCGTTGTGAAAGCCCTGGGCTCAACCTGGGAACTGCAGTGGATACTGGGCGACTAGAGTGTGGTAGAGGGTAGCGGAATTCCTGGTGTAGCAGTGAAATGCGTAGAGATCAGGAGGAACATCCATGGCGAAGGCAGCTACCTGGACCAACACTGACACTGAGGCACGNNNNNNNNNNAATTACTGGGCGTAAAGCGTGCGTAGGTGGTCGTTTAA…	90	0
Bacteria__Firmicutes__Bacilli__Bacillales__Bacillaceae__NA__GTGTCAGCAGCCGCGGTAATACGTAGGTGGCAAGCGTTGTCCGGAATTATTGGGCGTAAAGCGCGCGCAGGCGGTCTTTTAAGTCTGATGTGAAAGCCCCCGGCTCAACCGGGGAGGGTCATTGGAAACTGGGAGACTTGAGTGCGAGAGAGAAGAGTGGAATTCCATGTGTAGCGGTGGAATGCGTAGAGATATGGAGGAACACCAGTGGCGAAAGCGGCTCTTTGGCTCGCAACTGACGCTGAGGCGCGNNNNNNNNNNAATTATTGGGCGTAAAGCGCGCGCAGGCGGTCTTTTAAGTCTGATGTGAAAGCCCCCGGCTCAACCGGGGAGGGTCAT…	89	0
Bacteria__Firmicutes__Bacilli__Staphylococcales__Staphylococcaceae__Jeotgalicoccus__GTGTCAGCAGCCGCGGTAATACGTAGGTGGCAAGCGTTATCCGGAATTATTGGGCGTAAAGCGCGCGTAGGCGGTAAAATAAGTCTGATGTGAAAGCCCCCGGCTCAACCGGGGAGGGTCATTGGAAACTGTTTTACTTGAGTACAGAAGAGGAGAGTGGAATTCCATGTGTAGCGGTGAAATGCGCAGAGATATGGAGGAACACCAGTGGCGAAGGCGGCTCTCTGGTCTGTAACTGACGCTGAGGTGCGNNNNNNNNNNAATTATTGGGCGTAAAGCGCGCGTAGGCGGCGAGATTAGTCTGATGTGAAAGCC…	89	0
Bacteria__Firmicutes__Bacilli__Bacillales__Bacillaceae__Pseudogracilibacillus__GTGTCAGCAGCCGCGGTAATACGTAGGGGGCGAGCGTTGTCCGGAATTATTGGGCGTAAAGGGCGCGCAGGCGGCCTTCTAAGTCTGATGTGAAATCTCGTGGCTTAACCACGAACGGTCATTGGAAACTGGAGGGCTTGAGTACAGAAGAGGAGAGTGGAATTCCACGTGTAGCGGTGAAATGCGCAGAGATGTGGAGGAACACCAGTGGCGAAGGCGACTCTCTGGTCTGTAACTGACGCTGAGGCGCANNNNNNNNNNAATTATTGGGCGTAAAGGGCGCGCAGGCGGCCTTCTAAGTCTGATGTGAAATCTCGTGG…	89	0
Bacteria__Proteobacteria__Gammaproteobacteria__Pseudomonadales__Pseudomonadaceae__Pseudomonas__GGTGTCAGCCGCCGCGGTAATACAGAGGGTGCAAGCGTTAATCGGAATTACTGGGCGTAAAGCGCGCGTAGGTGGTTTGTTAAGTTGGATGTGAAATCCCCGGGCTCAACCTGGGAACTGCATTCAAAACTGACTGACTAGAGTATGGTAGAGGGTGGTGGAATTTCCTGTGTAGCGGTGAAATGCGTAGATATAGGAAGGAACACCAGTGGCGAAGGCGACCACCTGGACTGATACTGACACTGAGGTGCNNNNNNNNNNATTACTGGGCGTAAAGCGCGCGTAGGTGGTTTGTTAAGTTGGA…	0	88
Bacteria__Proteobacteria__Gammaproteobacteria__Pseudomonadales__Moraxellaceae__Acinetobacter__GTGTCAGCAGCCGCGGTAATACAGAGGGTGCAAGCGTTAATCGGATTTACTGGGCGTAAAGCGTGCGTAGGTGGCCAATTAAGTCAAATGTGAAATCCCCGAGCTTAACTTGGGAATTGCATTCGATACTGGTTGGCTAGAGTATGGGAGAGGATGGTAGAATTCCAGGTGTAGCGGTGAAATGCGTAGAGATCTGGAGGAATACCGATGGCGAAGGCAGCCATCTGGCCTAATACTGACACTGAGGTACGNNNNNNNNNNATTTACTGGGCGTAAAGCGTGCGTAGGTGGCCAATTAAGTCAAA…	87	0
Bacteria__Proteobacteria__Gammaproteobacteria__Xanthomonadales__Xanthomonadaceae__Stenotrophomonas__GTGCCAGCAGCCGCGGTAATACGAAGGGTGCAAGCGTTACTCGGAATTACTGGGCGTAAAGCGTGCGTAGGTGGTCGTTTAAGTCCGTTGTGAAAGCCCTGGGCTCAACCTGGGAACTGCAGTGGATACTGGGCGACTAGAGTGTGGTAGAGGGTAGCGGAATTCCTGGTGTAGCAGTGAAATGCGTAGAGATCAGGAGGAACATCCATGGCGAAGGCAGCTACCTGGACCAACACTGACACTGAGGCACGNNNNNNNNNNAATTACTGGGCGTAAAGCGTGCGTAGGTGGTCGTTTAA…	87	0
Bacteria__Proteobacteria__Alphaproteobacteria__Rhizobiales__Rhizobiaceae__Pseudochrobactrum__TGTGTCAGCCGCCGCGGTAATACGAAGGGGGCTAGCGTTGTTCGGATTTACTGGGCGTAAAGCGCACGTAGGCGGACTTTTAAGTCAGAGGTGAAATCCCAGGGCTCAACCCTGGAACTGCCTTTGATACTGGGAGTCTTGAGTATGGAAGAGGTGAGTGGAATTGCGAGTGTAGAGGTGAAATTCGTAGATATTCGCAGGAACACCAGTGGCGAAGGCGGCTCACTGGTCCATTACTGACGCTGAGGTGCNNNNNNNNNNTTTACTGGGCGTAAAGCGCACGTAGGCGGGCTTTTAAGTCAGAGG…	0	87
Bacteria__Proteobacteria__Gammaproteobacteria__Xanthomonadales__Xanthomonadaceae__Stenotrophomonas__GTGTCAGCAGCCGCGGTAATACGAAGGGTGCAAGCGTTACTCGGAATTACTGGGCGTAAAGCGTGCGTAGGTGGTCGTTTAAGTCCGTTGTGAAAGCCCTGGGCTCAACCTGGGAACTGCAGTGGATACTGGGCGACTAGAGTGTGGTAGAGGGTAGCGGAATTCCTGGTGTAGCAGTGAAATGCGTAGAGATCAGGAGGAACATCCATGGCGAAGGCAGCTACCTGGACCAACACTGACACTGAGGCACGNNNNNNNNNNAATTACTGGGCGTAAAGCGTGCGTAGGTGGTCGTTTAA…	86	0
Bacteria__Proteobacteria__Gammaproteobacteria__Xanthomonadales__Xanthomonadaceae__Stenotrophomonas__GTGTCAGCCGCCGCGGTAATACGAAGGGTGCAAGCGTTACTCGGAATTACTGGGCGTAAAGCGTGCGTAGGTGGTCGTTTAAGTCCGTTGTGAAAGCCCTGGGCTCAACCTGGGAACTGCAGTGGATACTGGGCGACTAGAGTGTGGTAGAGGGTAGCGGAATTCCTGGTGTAGCAGTGAAATGCGTAGAGATCAGGAGGAACATCCATGGCGAAGGCAGCTACCTGGACCAACACTGACACTGAGGCACGNNNNNNNNNNAATTACTGGGCGTAAAGCGTGCGTAGGTGGTCGTTTAA…	86	0
Bacteria__Firmicutes__Bacilli__Staphylococcales__Staphylococcaceae__Staphylococcus__GTGTCAGCCGCCGCGGTAATACGTAGGTGGCAAGCGTTATCCGGAATTATTGGGCGTAAAGCGCGCGTAGGCGGTTTCTTAAGTCTGATGTGAAAGCCCACGGCTCAACCGTGGAGGGTCATTGGAAACTGGGGAACTTGAGTGCAGAAGAGGAGAGTGGAATTCCATGTGTAGCGGTGAAATGCGCAGAGATATGGAGGAACACCAGTGGCGAAGGCGGCTCTCTGGTCTGTAACTGACGCTGATGTGCGNNNNNNNNNNAATTATTGGGCGTAAAGCGCGCGTAGGCGGTTTCTTAAGTCTGATGTGAAAGCC…	86	0
Bacteria__Proteobacteria__Gammaproteobacteria__Xanthomonadales__Xanthomonadaceae__Stenotrophomonas__GTGCCAGCAGCCGCGGTAATACGAAGGGTGCAAGCGTTACTCGGAATTACTGGGCGTAAAGCGTGCGTAGGTGGTCGTTTAAGTCCGTTGTGAAAGCCCTGGGCTCAACCTGGGAACTGCAGTGGATACTGGGCGACTAGAGTGTGGTAGAGGGTAGCGGAATTCCTGGTGTAGCAGTGAAATGCGTAGAGATCAGGAGGAACATCCATGGCGAAGGCAGCTACCTGGACCAACACTGACACTGAGGCACGNNNNNNNNNNAATTACTGGGCGTAAAGCGTGCGTAGGTGGTCGTTTAA…	86	0
Bacteria__Proteobacteria__Gammaproteobacteria__Xanthomonadales__Xanthomonadaceae__Stenotrophomonas__GTGTCAGCCGCCGCGGTAATACGAAGGGTGCAAGCGTTACTCGGAATTACTGGGCGTAAAGCGTGCGTAGGTGGTCGTTTAAGTCCGTTGTGAAAGCCCTGGGCTCAACCTGGGAACTGCAGTGGATACTGGGCGACTAGAGTGTGGTAGAGGGTAGCGGAATTCCTGGTGTAGCAGTGAAATGCGTAGAGATCAGGAGGAACATCCATGGCGAAGGCAGCTACCTGGACCAACACTGACACTGAGGCACGNNNNNNNNNNAATTACTGGGCGTAAAGCGTGCGTAGGTGGTCGTTTAA…	85	0
Bacteria__Proteobacteria__Gammaproteobacteria__Salinisphaerales__Salinisphaeraceae__Salinisphaera__GTGTCAGCCGCCGCGGTAATACGAAGGGCGCAAGCGTTAATCGGAATTACTGGGCGTAAAGCGAGTGCAGGCGGTCGCGTGTGTCGGATGTGAAAGCCCCGGGCTCAACCTGGGAATGGCATTCGAAACTGCGTGGCTAGAGTATGGTAGAGGAAGATGGAATTCCACGTGTAGCGGTGAAATGCGTAGAGATGTGGAGGAACACCAATGGCGAAGGCAATCTTCTGGGCCAATACTGACGCTGAGGCTCGNNNNNNNNNNAATTACTGGGCGTAAAGCGAGTGCAGGCGGTCGCGTGTG…	84	0
Bacteria__Proteobacteria__Gammaproteobacteria__Burkholderiales__Alcaligenaceae__Parapusillimonas__TGTGTCAGCCGCCGCGGTAATACGTAGGGTGCAAGCGTTAATCGGAATTACTGGGCGTAAAGCGTGCGCAGGCGGTTCGGAAAGAAGGATGTGAAATCCCAGGGCTTAACCTTGGAACTGCATTCTTAACTGCCGAGCTAGAGTATGTCAGAGGGGGGTAGAATTCCACGTGTAGCAGTGAAATGCGTAGAGATGTGGAGGAATACCGATGGCGAAGGCAGCCCCCTGGGATAATACTGACGCTCATGCACNNNNNNNNNNATTACTGGGCGTAAAGCGTGCGCAGGCGGTTCGGAAAGAA…	0	84
Bacteria__Bacteroidota__Bacteroidia__Flavobacteriales__Flavobacteriaceae__NA__GTGTCAGCCGCCGCGGTAATACGAAGGATCCAAGCGTTATCCGGAATTATTGGGTTTAAAGGGTCCGCAGGCGGACCGATCAGTCAGCGGTGAAATCTTTCGGCTTAACCGGAAGCTTGCCGTTGAAACTGTCGGTCTCGAGTTATTGTGCAGTGGTTGGAACGTGCAGTGTAGTGGTGAAATACATAGATATTGCGCAGAACACCGATTGTGAAGACAGATCACTAACAATATACTGACGCTGAGGGACGNNNNNNNNNNAATTATTGGGTTTAAAGGGTCCGCAGGCGGACCGATCAGTCAGCGGTGAAATCTTTCGGC…	83	0
Bacteria__Proteobacteria__Gammaproteobacteria__Pseudomonadales__Moraxellaceae__Acinetobacter__GTGCCAGCAGCCGCGGTAATACAGAGGGTGCAAGCGTTAATCGGATTTACTGGGCGTAAAGCGTGCGTAGGTGGCCAATTAAGTCAAATGTGAAATCCCCGAGCTTAACTTGGGAATTGCATTCGATACTGGTTGGCTAGAGTATGGGAGAGGATGGTAGAATTCCAGGTGTAGCGGTGAAATGCGTAGAGATCTGGAGGAATACCGATGGCGAAGGCAGCCATCTGGCCTAATACTGACACTGAGGTACGNNNNNNNNNNATTTACTGGGCGTAAAGCGTGCGTAGGTGGCCAATTAAGTCAAA…	83	0
Bacteria__Firmicutes__Bacilli__Bacillales__Bacillaceae__NA__GTGTCAGCAGCCGCGGTAATACGTAGGGGGCAAGCGTTGTCCGGAATTATTGGGCGTAAAGGGCGCGCAGGCGGCCTCTTAAGTCTGATGTGAAATCTTGTGGCTTAACCACAAGCGGTCATTGGAAACTGAGAAGCTTGAGTGCAGAAGAGGAGAGTGGAATTCCACGTGTAGCGGTGAAATGCGTAGATATGTGGAGGAACACCAGTGGCGAAGGCGACTCTCTGGTCTGTAACTGACGCTGAGGCGCGNNNNNNNNNNAATTATTGGGCGTAAAGGGCGCGCAGGCGGTTCTTTAAGTCTGATGTGAAATCTTGCGGCTTAACCGCAAGCGGTCAT…	81	0
Bacteria__Proteobacteria__Alphaproteobacteria__Rhizobiales__Devosiaceae__Devosia__TGTGTCAGCCGCCGCGGTAATACGAAGGGGGCTAGCGTTGTTCGGATTTACTGGGCGTAAAGCGCACGTAGGCGGATTGGTCAGTTAGGGGTGAAATCCTGGAGCTCAACTCCAGAACTGCCTTTAATACTGCCAGTCTCGAGTCCGGAAGAGGTAAGTGGAACTCCTAGTGTAGAGGTGGAATTCGTAGATATTAGGAAGAACACCAGTGGCGAAGGCGGCTTACTGGTCCGGTACTGACGCTGAGGTGCNNNNNNNNNNTTTACTGGGCGTAAAGCGCACGTAGGCGGATTGGTCAGTTAGGGGTGAAATCCCAG…	0	81
Bacteria__Proteobacteria__Gammaproteobacteria__Xanthomonadales__Xanthomonadaceae__Stenotrophomonas__GTGCCAGCAGCCGCGGTAATACGAAGGGTGCAAGCGTTACTCGGAATTACTGGGCGTAAAGCGTGCGTAGGTGGTCGTTTAAGTCCGTTGTGAAAGCCCTGGGCTCAACCTGGGAACTGCAGTGGATACTGGGCGACTAGAGTGTGGTAGAGGGTAGCGGAATTCCTGGTGTAGCAGTGAAATGCGTAGAGATCAGGAGGAACATCCATGGCGAAGGCAGCTACCTGGACCAACACTGACACTGAGGCACGNNNNNNNNNNAATTACTGGGCGTAAAGCGTGCGTAGGTGGTCGTTTAA…	80	0
Bacteria__Firmicutes__Bacilli__Bacillales__Bacillaceae__Pseudogracilibacillus__GTGTCAGCAGCCGCGGTAATACGTAGGGGGCGAGCGTTGTCCGGAATTATTGGGCGTAAAGGGCGCGCAGGCGGCCTTCTAAGTCTGATGTGAAATCTCGTGGCTCAACCACGAACGGTCATTGGAAACTGGGAGGCTTGAGTACAGAAGAGGAGAGTGGAATTCCACGTGTAGCGGTGAAATGCGCAGAGATGTGGAGGAACACCAGTGGCGAAGGCGACTCTCTGGTCTGTAACTGACGCTGAGGCGCANNNNNNNNNNAATTATTGGGCGTAAAGGGCGCGCAGGCGGCCTTCTAAGTCTGATGTGAAATCTCGTGG…	80	0
Bacteria__Proteobacteria__Gammaproteobacteria__Pseudomonadales__Moraxellaceae__Alkanindiges__GTGTCAGCCGCCGCGGTAATACAGAGGGTGCGAGCGTTAATCGGAATTACTGGGCGTAAAGCGCGCGTAGGCGGTTTATTAAGTCGGATGTGAAATCCCAGGGCTTAACCTTGGAATTGCATTCGATACTGGTAAGCTAGAGTATGGGAGAGGAAGGTAGAATTCCAGGTGTAGCGGTGAAATGCGTAGATATCTGGAGGAATACCGATGGCGAAGGCAGCCTTCTGGCCTAATACTGACGCTGAGGTGCGNNNNNNNNNNAATTACTGGGCGTAAAGCGCGCGTAGGCGGTTTATTAAGTCGGAT…	80	0
Bacteria__Proteobacteria__Gammaproteobacteria__Burkholderiales__Alcaligenaceae__NA__GGTGCCAGCCGCCGCGGTAATACGTAGGGTGCAAGCGTTAATCGGAATTACTGGGCGTAAAGCGTGCGCAGGCGGTTCGGCAAGAAAGATGTGAAATCCCAGGGCTTAACCTTGGAACTGCATTTTTAACTGCCGGGCTAGAGTATGTCAGAGGGGGGTAGAATTCCACGTGTAGCAGTGAAATGCGTAGATATGTGGAGGAATACCGATGGCGAAGGCAGCCCCCTGGGATAATACTGACGCTCATGCACNNNNNNNNNNATTACTGGGCGTAAAGCGTGCGCAGGCGGTTCGGAAAGAAGGATGTGAAATCCC…	0	80
Bacteria__Firmicutes__Bacilli__Bacillales__Bacillaceae__Virgibacillus__GTGTCAGCAGCCGCGGTAATACGTAGGGGGCAAGCGTTGTCCGGAATTATTGGGCGTAAAGCGCTCGCAGGCGGCCTTTTAAGTCTGATGTGAAAGCCCACGGCTCAACCGTGGAGGGTCATTGGAAACTGGAGGGCTTGAGTACAGAAGAGGAGAGTGGAATTCCACGTGTAGCGGTGAAATGCGTAGATATGTGGAGGAACACCAGTGGCGAAGGCGACTCTCTGGTCTGTAACTGACGCTGAGGAGCGNNNNNNNNNNAATTATTGGGCGTAAAGCGCGCGCAGGCGGTCTTTTAAGTCTGATGTGAAAGCTCACGGCTTAACCG…	79	0
Bacteria__Proteobacteria__Gammaproteobacteria__Pseudomonadales__Pseudomonadaceae__Pseudomonas__TGTGCCAGCCGCCGCGGTAATACAGAGGGTGCAAGCGTTAATCGGAATTACTGGGCGTAAAGCGCGCGTAGGTGGTTTGTTAAGTTGGATGTGAAATCCCCGGGCTCAACCTGGGAACTGCATTCAAAACTGACTGACTAGAGTATGGTAGAGGGTGGTGGAATTTCCTGTGTAGCGGTGAAATGCGTAGATATAGGAAGGAACACCAGTGGCGAAGGCGACCACCTGGACTGATACTGACACTGAGGTGCNNNNNNNNNNATTACTGGGCGTAAAGCGCGCGTAGGTGGTTTGTTAAGTTGGA…	0	79
Bacteria__Proteobacteria__Alphaproteobacteria__Rhizobiales__Devosiaceae__Devosia__TGTGTCAGCCGCCGCGGTAATACGAAGGGGGCTAGCGTTGTTCGGATTTACTGGGCGTAAAGCGCACGTAGGCGGATTGGTCAGTTAGGGGTGAAATCCCAGAGCTCAACTCTGGAACTGCCCTTAATACTGCCAGTCTAGAGTCCGGAAGAGGTAAGTGGAACTCCTAGTGTAGAGGTGGAATTCGTAGATATTAGGAAGAACACCAGTGGCGAAGGCGGCTTACTGGTCCGGTACTGACGCTGAGGTGCNNNNNNNNNNTTTACTGGGCGTAAAGCGCACGTAGGCGGATTGGTCAGTTAGGGGTGAAATCCCAG…	0	78
Bacteria__Proteobacteria__Gammaproteobacteria__Xanthomonadales__Xanthomonadaceae__Stenotrophomonas__GTGTCAGCAGCCGCGGTAATACGAAGGGTGCAAGCGTTACTCGGAATTACTGGGCGTAAAGCGTGCGTAGGTGGTCGTTTAAGTCCGTTGTGAAAGCCCTGGGCTCAACCTGGGAACTGCAGTGGATACTGGGCGACTAGAGTGTGGTAGAGGGTAGCGGAATTCCTGGTGTAGCAGTGAAATGCGTAGAGATCAGGAGGAACATCCATGGCGAAGGCAGCTACCTGGACCAACACTGACACTGAGGCACGNNNNNNNNNNAATTACTGGGCGTAAAGCGTGCGTAGGTGGTCGTTTAA…	77	0
Bacteria__Proteobacteria__Gammaproteobacteria__Burkholderiales__Alcaligenaceae__Parapusillimonas__GGTGCCAGCCGCCGCGGTAATACGTAGGGTGCAAGCGTTAATCGGAATTACTGGGCGTAAAGCGTGCGCAGGCGGTTCGGAAAGAAGGATGTGAAATCCCAGGGCTTAACCTTGGAACTGCATTCTTAACTGCCGAGCTAGAGTATGTCAGAGGGGGGTAGAATTCCACGTGTAGCAGTGAAATGCGTAGAGATGTGGAGGAATACCGATGGCGAAGGCAGCCCCCTGGGATAATACTGACGCTCATGCACNNNNNNNNNNATTACTGGGCGTAAAGCGTGCGCAGGCGGTTCGGAAAGAA…	0	77
Bacteria__Proteobacteria__Gammaproteobacteria__Xanthomonadales__Xanthomonadaceae__Stenotrophomonas__GTGTCAGCCGCCGCGGTAATACGAAGGGTGCAAGCGTTACTCGGAATTACTGGGCGTAAAGCGTGCGTAGGTGGTCGTTTAAGTCCGTTGTGAAAGCCCTGGGCTCAACCTGGGAACTGCAGTGGATACTGGGCGACTAGAGTGTGGTAGAGGGTAGCGGAATTCCTGGTGTAGCAGTGAAATGCGTAGAGATCAGGAGGAACATCCATGGCGAAGGCAGCTACCTGGACCAACACTGACACTGAGGCACGNNNNNNNNNNAATTACTGGGCGTAAAGCGTGCGTAGGTGGTCGTTTAA…	76	0
Bacteria__Firmicutes__Bacilli__Staphylococcales__Staphylococcaceae__Staphylococcus__GTGTCAGCAGCCGCGGTAATACGTAGGTGGCAAGCGTTATCCGGAATTATTGGGCGTAAAGCGCGCGTAGGCGGTTTCTTAAGTCTGATGTGAAAGCCCACGGCTCAACCGTGGAGGGTCATTGGAAACTGGGGAACTTGAGTGCAGAAGAGGAGAGTGGAATTCCATGTGTAGCGGTGAAATGCGCAGAGATATGGAGGAACACCAGTGGCGAAGGCGGCTCTCTGGTCTGTAACTGACGCTGATGTGCGNNNNNNNNNNAATTATTGGGCGTAAAGCGCGCGTAGGCGGTTTCTTAAGTCTGATGTGAAAGCC…	76	0
Bacteria__Actinobacteriota__Actinobacteria__Corynebacteriales__Corynebacteriales Incertae Sedis__Tomitella__GTGTCAGCAGCCGCGGTAATACGTAGGGTGCGAGCGTTGTCCGGAATTACTGGGCGTAAAGAGCTCGTAGGCGGTTTGTCACGTCGTCTGTGAAATCCTCCAGCTTAACTGGGGGCGTGCAGGCGATACGGGCAGACTTGAGTACTACAGGGGAGACTGGAATTCCTGGTGTAGCGGTGAAATGCGCAGATATCAGGAGGAACACCGGTGGCGAAGGCGGGTCTCTGGGTAGTAACTGACGCTGAGGAGCGNNNNNNNNNNAATTACTGGGCGTAAAGAGTTCGTAGGCGG…	76	0
Bacteria__Proteobacteria__Alphaproteobacteria__Rhizobiales__Rhizobiaceae__Pseudochrobactrum__TGTGTCAGCAGCCGCGGTAATACGAAGGGGGCTAGCGTTGTTCGGATTTACTGGGCGTAAAGCGCACGTAGGCGGACTTTTAAGTCAGAGGTGAAATCCCAGGGCTCAACCCTGGAACTGCCTTTGATACTGGGAGTCTTGAGTATGGAAGAGGTGAGTGGAATTGCGAGTGTAGAGGTGAAATTCGTAGATATTCGCAGGAACACCAGTGGCGAAGGCGGCTCACTGGTCCATTACTGACGCTGAGGTGCNNNNNNNNNNTTTACTGGGCGTAAAGCGCACGTAGGCGGGCTTTTAAGTCAGAGG…	0	76
Bacteria__Bacteroidota__Bacteroidia__Flavobacteriales__Flavobacteriaceae__NA__GTGTCAGCAGCCGCGGTAATACGAAGGATCCAAGCGTTATCCGGAATTATTGGGTTTAAAGGGTCCGCAGGCGGACCGATCAGTCAGCGGTGAAATCTTTCGGCTTAACCGGAAGCTTGCCGTTGAAACTGTCGGTCTCGAGTTATTGTGCAGTGGTTGGAACGTGCAGTGTAGTGGTGAAATACATAGATATTGCGCAGAACACCGATTGTGAAGACAGATCACTAACAATATACTGACGCTGAGGGACGNNNNNNNNNNAATTATTGGGTTTAAAGGGTCCGCAGGCGGACCGATCAGTCAGCGGTGAAATCTTTCGGC…	75	0
Bacteria__Firmicutes__Bacilli__Bacillales__Bacillaceae__NA__GTGTCAGCCGCCGCGGTAATACGTAGGGGGCGAGCGTTGTCCGGATTTATTGGGCGTAAAGGGCGCGCAGGCGGTCTTTTAAGTCTGATGTGAAATCTTGCGGCTCAACCGTAAGCTGTCATTGGAAACTGGAAGACTTGAGTGCAGAAGAGGAGAGTGGAATTCCACGTGTAGCGGTGAAATGCGTAGAGATGTGGAGGAACACCAGTGGCGAAGGCGACTCTCTGGTCTGTCACTGACGCTGAGGCGCGNNNNNNNNNNAATTATTGGGCGTAAAGGGCGCGCAGGCGGTTCTTTAAGTCTGATGTGAAATCTTGCGGCTTAACCGCAAGCGGTCAT…	75	0
Bacteria__Firmicutes__Bacilli__Bacillales__NA__NA__TGTGTCAGCAGCCGCGGTAATACGTAGGTGGCAAGCGTTGTCCGGAATTATTGGGCGTAAAGCGCGCGCAGGCGGTCCTTTAAGTCTGATGTGAAAGCCCACGGCTCAACCGTGGAGGGTCATTGGAAACTGGGGGACTTGAGTACAGAAGAGGAAAGCGGAATTCCACGTGTAGCGGTGAAATGCGTAGAGATGTGGAGGAACACCAGTGGCGAAGGCGGCTTTCTGGTCTGTAACTGACGCTGAGGCGCNNNNNNNNNNTTTATTGGGCGTAAAGCGAGCGCAGGCGGTTCTTTAAGTCTGATGTGAAAGCCCCCAGCTCAACTGGGGAAGGTCATTGGAAACTGG…	0	75
Bacteria__Proteobacteria__Gammaproteobacteria__Salinisphaerales__Salinisphaeraceae__Salinisphaera__GTGTCAGCAGCCGCGGTAATACGAAGGGCGCAAGCGTTAATCGGAATTACTGGGCGTAAAGCGAGTGCAGGCGGTCGCGTGTGTCGGATGTGAAAGCCCCGGGCTCAACCTGGGAATGGCATTCGAAACTGCGTGGCTAGAGTATGGTAGAGGAAGATGGAATTCCACGTGTAGCGGTGAAATGCGTAGAGATGTGGAGGAACACCAATGGCGAAGGCAATCTTCTGGGCCAATACTGACGCTGAGGCTCGNNNNNNNNNNAATTACTGGGCGTAAAGCGAGTGCAGGCGGTCGCGTGTG…	74	0
Bacteria__Firmicutes__Bacilli__Bacillales__Bacillaceae__Bacillus__GTGCCAGCCGCCGCGGTAATACGTAGGTGGCAAGCGTTGTCCGGAATTATTGGGCGTAAAGCGCGCGCAGGCGGTCTTTTAAGTCTGATGTGAAAGCCCCCGGCTCAACCGGGGAGGGTCATTGGAAACTGGGAGACTTGAGTGCGAGAGAGAAGAGTGGAATTCCATGTGTAGCGGTGGAATGCGTAGAGATATGGAGGAACACCAGTGGCGAAAGCGGCTCTTTGGCTCGCAACTGACGCTGAGGCGCGNNNNNNNNNNAATTATTGGGCGTAAAGCGCGCGCAGGCGGTCTTTTAAGTCTGATGTGAAAGCCCCCGGCTCAACCGGGGAG…	74	0
Bacteria__Proteobacteria__Gammaproteobacteria__Pseudomonadales__Pseudomonadaceae__Pseudomonas__GTGTCAGCAGCCGCGGTAATACAGAGGGTGCAAGCGTTAATCGGAATTACTGGGCGTAAAGCGCGCGTAGGTGGTTTGTTAAGTTGAATGTGAAATCCCCGGGCTCAACCTGGGAACTGCATCCAAAACTGGCAAGCTAGAGTATGGTAGAGGGTAGTGGAATTTCCTGTGTAGCGGTGAAATGCGTAGATATAGGAAGGAACACCAGTGGCGAAGGCGACTACCTGGACTGATACTGACACTGAGGTGCGNNNNNNNNNNAATTACTGGGCGTAAAGCGCGCGTAGGTGGTTTGTTAAGTTGG…	74	0
Bacteria__Proteobacteria__Alphaproteobacteria__Rhizobiales__Rhizobiaceae__Pseudochrobactrum__GGTGTCAGCCGCCGCGGTAATACGAAGGGGGCTAGCGTTGTTCGGATTTACTGGGCGTAAAGCGCACGTAGGCGGACTTTTAAGTCAGAGGTGAAATCCCAGGGCTCAACCCTGGAACTGCCTTTGATACTGGGAGTCTTGAGTATGGAAGAGGTGAGTGGAATTGCGAGTGTAGAGGTGAAATTCGTAGATATTCGCAGGAACACCAGTGGCGAAGGCGGCTCACTGGTCCATTACTGACGCTGAGGTGCNNNNNNNNNNTTTACTGGGCGTAAAGCGCACGTAGGCGGGCTTTTAAGTCAGAGG…	0	74
Bacteria__Proteobacteria__Alphaproteobacteria__Rhizobiales__Xanthobacteraceae__Bradyrhizobium__GTGTCAGCCGCCGCGGTAATACGAAGGGGGCTAGCGTTGCTCGGAATCACTGGGCGTAAAGGGTGCGTAGGCGGGTCTTTAAGTCAGGGGTGAAATCCTGGAGCTCAACTCCAGAACTGCCTTTGATACTGAAGATCTTGAGTATGGGAGAGGTGAGTGGAACTGCGAGTGTAGAGGTGAAATTCGTAGATATTCGCAAGAACACCAGTGGCGAAGGCGGCTCACTGGCCCATAACTGACGCTGAGGCACGNNNNNNNNNNAATCACTGGGCGTAAAGGGTGCGTAGGCGGGTTTTTAAGTCAG…	73	0
Bacteria__Proteobacteria__Gammaproteobacteria__Xanthomonadales__Xanthomonadaceae__Stenotrophomonas__GTGCCAGCCGCCGCGGTAATACGAAGGGTGCAAGCGTTACTCGGAATTACTGGGCGTAAAGCGTGCGTAGGTGGTCGTTTAAGTCCGTTGTGAAAGCCCTGGGCTCAACCTGGGAACTGCAGTGGATACTGGGCGACTAGAGTGTGGTAGAGGGTAGCGGAATTCCTGGTGTAGCAGTGAAATGCGTAGAGATCAGGAGGAACATCCATGGCGAAGGCAGCTACCTGGACCAACACTGACACTGAGGCACGNNNNNNNNNNAATTACTGGGCGTAAAGCGTGCGTAGGTGGTCGTTTAA…	73	0
Bacteria__Firmicutes__Bacilli__Bacillales__Bacillaceae__Virgibacillus__GTGTCAGCAGCCGCGGTAATACGTAGGGGGCGAGCGTTGTCCGGAATTATTGGGCGTACAGGGCACGCAGGCGGTCTTTTAAGTCTGATGTGAAAGCCCACGGCTTAACCGTGGAGGGTCATTGGAAACTGGAGGACTTGAGTACAGAAGAGGAGAGTGGAATTCCACGTGTAGCGGTGAAATGCGTAGAGATGTGGAGGAACACCAGTGGCGAAGGCGACTCTCTGGTCTGTAACTGACGCTGAGGTGCGNNNNNNNNNNAATTATTGGGCGTAAAGCGCGCGCAGGCGGTCTTTTAAGTCTGATGTGAAAGCTCACGGCTTAACCG…	73	0
Bacteria__Firmicutes__Bacilli__Bacillales__Bacillaceae__Bacillus__GTGCCAGCAGCCGCGGTAATACGTAGGTGGCAAGCGTTGTCCGGAATTATTGGGCGTAAAGCGCGCGCAGGCGGTCTTTTAAGTCTGATGTGAAAGCCCCCGGCTCAACCGGGGAGGGTCATTGGAAACTGGGAGACTTGAGTGCGAGAGAGAAGAGTGGAATTCCATGTGTAGCGGTGGAATGCGTAGAGATATGGAGGAACACCAGTGGCGAAAGCGGCTCTTTGGCTCGCAACTGACGCTGAGGCGCGNNNNNNNNNNAATTATTGGGCGTAAAGCGCGCGCAGGCGGTCTTTTAAGTCTGATGTGAAAGCCCCCGGCTCAACCGGGGAG…	72	0
Bacteria__Actinobacteriota__Actinobacteria__Corynebacteriales__Nocardiaceae__Rhodococcus__GGTGTCAGCAGCCGCGGTAATACGTAGGGTGCAAGCGTTGTCCGGAATTACTGGGCGTAAAGAGTTCGTAGGCGGTTTGTCGCGTCGTTTGTGAAACCCCGAGGCTCAACCTCGGGCCTGCAGGCGATACGGGCAGACTTGAGTGTTTCAGGGGAGACTGGAATTCCTGGTGTAGCGGTGAAATGCGCAGATATCAGGAGGAACACCGGTGGCGAAGGCGGGTCTCTGGGAAACAACTGACGCTGAGGAACNNNNNNNNNNATTACTGGGCGTAAAGAGTTCGTAGGCGGTTTGTCGCGTCGTTTGTGA…	0	72
Bacteria__Proteobacteria__Alphaproteobacteria__Rhizobiales__Rhizobiaceae__Pseudochrobactrum__TGTGCCAGCCGCCGCGGTAATACGAAGGGGGCTAGCGTTGTTCGGATTTACTGGGCGTAAAGCGCACGTAGGCGGACTTTTAAGTCAGAGGTGAAATCCCAGGGCTCAACCCTGGAACTGCCTTTGATACTGGGAGTCTTGAGTATGGAAGAGGTGAGTGGAATTGCGAGTGTAGAGGTGAAATTCGTAGATATTCGCAGGAACACCAGTGGCGAAGGCGGCTCACTGGTCCATTACTGACGCTGAGGTGCNNNNNNNNNNTTTACTGGGCGTAAAGCGCACGTAGGCGGGCTTTTAAGTCAGAGG…	0	72
Bacteria__Proteobacteria__Alphaproteobacteria__Rhizobiales__Beijerinckiaceae__Bosea__GTGCCAGCAGCCGCGGTAATACGAAGGGGGCTAGCGTTGCTCGGAATCACTGGGCGTAAAGGGCGCGTAGGCGGACTCTTAAGTCGGGGGTGAAAGCCCAGGGCTCAACCCTGGAATTGCCTTCGATACTGAGAGTCTTGAGTTCGGAAGAGGTTGGTGGAACTGCGAGTGTAGAGGTGAAATTCGTAGATATTCGCAAGAACACCAGTGGCGAAGGCGGCCAACTGGTCCGATACTGACGCTGAGGCGCGNNNNNNNNNNAATCACTGGGCGTAAAGGGCGCGTAGGCGGACTCTTAAGTCGGGGGTGAAAGC…	71	0
Bacteria__Proteobacteria__Gammaproteobacteria__Xanthomonadales__Xanthomonadaceae__Stenotrophomonas__GTGTCAGCAGCCGCGGTAATACGAAGGGTGCAAGCGTTACTCGGAATTACTGGGCGTAAAGCGTGCGTAGGTGGTCGTTTAAGTCCGTTGTGAAAGCCCTGGGCTCAACCTGGGAACTGCAGTGGATACTGGGCGACTAGAGTGTGGTAGAGGGTAGCGGAATTCCTGGTGTAGCAGTGAAATGCGTAGAGATCAGGAGGAACATCCATGGCGAAGGCAGCTACCTGGACCAACACTGACACTGAGGCACGNNNNNNNNNNAATTACTGGGCGTAAAGCGTGCGTAGGTGGTCGTTTAA…	70	0
Bacteria__Proteobacteria__Alphaproteobacteria__Rhizobiales__Rhizobiaceae__Pseudochrobactrum__TGTGCCAGCAGCCGCGGTAATACGAAGGGGGCTAGCGTTGTTCGGATTTACTGGGCGTAAAGCGCACGTAGGCGGACTTTTAAGTCAGAGGTGAAATCCCAGGGCTCAACCCTGGAACTGCCTTTGATACTGGGAGTCTTGAGTATGGAAGAGGTGAGTGGAATTGCGAGTGTAGAGGTGAAATTCGTAGATATTCGCAGGAACACCAGTGGCGAAGGCGGCTCACTGGTCCATTACTGACGCTGAGGTGCNNNNNNNNNNTTTACTGGGCGTAAAGCGCACGTAGGCGGGCTTTTAAGTCAGAGG…	0	70
Bacteria__Firmicutes__Bacilli__Bacillales__Bacillaceae__Virgibacillus__GTGTCAGCCGCCGCGGTAATACGTAGGGGGCGAGCGTTGTCCGGAATTATTGGGCGTAAAGCGCGCGCAGGCGGTCTTTTAAGTCTGATGTGAAAGCCCACGGCTTAACCGTGGAGGGTCATTGGAAACTGAAGGACTTGAGTACAGAAGAGGAGAGTGGAATTCCACGTGTAGCGGTGAAATGCGTAGATATGTGGAGGAACACCAGTGGCGAAGGCGACTCTCTGGTCTGTAACTGACGCTGAGGCGCGNNNNNNNNNNAATTATTGGGCGTAAAGCGCGCGCAGGCGGTCTTTTAAGTCTGATGTGAAAGCTCACGGCTTAACCG…	69	0
Bacteria__Proteobacteria__Gammaproteobacteria__Burkholderiales__Alcaligenaceae__Paenalcaligenes__TGTGTCAGCAGCCGCGGTAATACGTAGGGTGCAAGCGTTAATCGGAATTACTGGGCGTAAAGGGTACGCAGGCGGCTAGGAAAGAAGGATGTGAAATCCCAGGGCTCAACCTTGGAACTGCATTCTTAACTGCCTAGCTAGAGTATGTCAGAGGGGGGTAGAATTCCACGTGTAGCAGTGAAATGCGTAGATATGTGGAGGAATACCGATGGCGAAGGCAGCCCCCTGGGATAATACTGACGCTCAGGTACNNNNNNNNNNATTACTGGGCGTAAAGCGTGCGCAGGCGGTTCGGAAAGAAG…	0	69
Bacteria__Bacteroidota__Bacteroidia__Flavobacteriales__Flavobacteriaceae__Ulvibacter__GTGTCAGCCGCCGCGGTAATACGGAGGATTCGAGCGTTATCCGGAATCATTGGGTTTAAAGGGTCCGTAGGCGGATAGATAAGTCAGAGGTGAAAGTTTGTGGCTCAACCATAAAATTGCCTTTGATACTGTTTATCTTGAATAGGTGTGAAGTGGTTAGAATGAGTAGTGTAGCGGTGAAATGCATAGATATTACTCGGAATACCAATTGCGAAGGCAGATCACTAACACTTTATTGACGCTGAGGGACGNNNNNNNNNNAATCATTGGGTTTAAAGGGTCCGTAGGCGGATAGATAAGTCAGAGGTGAAAG…	68	0
Bacteria__Proteobacteria__Gammaproteobacteria__Xanthomonadales__Xanthomonadaceae__Stenotrophomonas__GTGTCAGCAGCCGCGGTAATACGAAGGGTGCAAGCGTTACTCGGAATTACTGGGCGTAAAGCGTGCGTAGGTGGTCGTTTAAGTCCGTTGTGAAAGCCCTGGGCTCAACCTGGGAACTGCAGTGGATACTGGGCGACTAGAGTGTGGTAGAGGGTAGCGGAATTCCTGGTGTAGCAGTGAAATGCGTAGAGATCAGGAGGAACATCCATGGCGAAGGCAGCTACCTGGACCAACACTGACACTGAGGCACGNNNNNNNNNNAATTACTGGGCGTAAAGCGTGCGTAGGTGGTCGTTTAA…	68	0
Bacteria__Proteobacteria__Gammaproteobacteria__Burkholderiales__Comamonadaceae__Curvibacter__GTGTCAGCCGCCGCGGTAATACGTAGGGTGCAAGCGTTAATCGGAATTACTGGGCGTAAAGCGTGCGCAGGCGGTCTTGTAAGACAGGTGTGAAATCCCCGGGCTTAACCTGGGAACTGCACTTGTGACTGCAAGGCTGGAGTACGGCAGAGGGGGATGGAATTCCGCGTGTAGCAGTGAAATGCGTAGATATGCGGAGGAACACCGATGGCGAAGGCAATCCCCTGGGCCTGTACTGACGCTCATGCACGNNNNNNNNNNAATTACTGGGCGTAAAGCGTGCGCAGGCGGTTATGTAAGACAGAT…	68	0
Bacteria__Desulfobacterota__Desulfuromonadia__Geobacterales__Geobacteraceae__NA__GTGTCAGCAGCCGCGGTAATACGGAGGGTGCGAGCGTTGTTCGGAATTATTGGGCGTAAAGCGCGTGTAGGCGGTCTTTTAAGTCTGATGTGAAAGCCCCGGGCTCAACCCGGGAAGTGCATTGGAAACTGGGAGACTTGAATACGGGAGAGGGTAGTGGAATTCCTAGTGTAGGAGTGAAATCCGTAGATATTAGGAGGAACACCAGTGGCGAAGGCGGCCACCTGGACGACAACTGACGCTGAGGAGCGNNNNNNNNNNAATTATTGGGCGTAAAGCGCGTGTAGGCGGTTTTTTAAGTCTGGTGTGAAAGCCCTG…	68	0
Bacteria__Proteobacteria__Gammaproteobacteria__Pseudomonadales__Pseudomonadaceae__Pseudomonas__TGTGTCAGCCGCCGCGGTAATACAGAGGGTGCAAGCGTTAATCGGAATTACTGGGCGTAAAGCGCGCGTAGGTGGTTTGTTAAGTTGGATGTGAAATCCCCGGGCTCAACCTGGGAACTGCATTCAAAACTGACTGACTAGAGTATGGTAGAGGGTGGTGGAATTTCCTGTGTAGCGGTGAAATGCGTAGATATAGGAAGGAACACCAGTGGCGAAGGCGACCACCTGGACTGATACTGACACTGAGGTGCNNNNNNNNNNATTACTGGGCGTAAAGCGCGCGTAGGTGGTTTGTTAAGTTGGA…	0	68
Bacteria__Proteobacteria__Gammaproteobacteria__Enterobacterales__Pasteurellaceae__Vespertiliibacter__GTGTCAGCCGCCGCGGTAATACGGAGGGTGCGAGCGTTAATCGGAATGACTGGGCGTAAAGGGCACGCAGGCGGTGACTTAAGTGAGATGTGAAAGCCCTGGGCTTAACCTAGGAATTGCATTTCATACTGGGTCGCTAGAGTATTTTAGGGAGGGGTAGAATTCCACGTGTAGCGGTGAAATGCGTAGAGATGTGGAGGAATACCGAAGGCGAAGGCAGCCCCTTGGGAATATACTGACGCTCAAGTGCGNNNNNNNNNNAATGACTGGGCGTAAAGGGCACGCAGGCGGTGACTTA…	67	0
Bacteria__Bacteroidota__Bacteroidia__Chitinophagales__Chitinophagaceae__Sediminibacterium__GTGTCAGCAGCCGCGGTAATACGGAGGGTGCAAGCGTTATCCGGATTCACTGGGTTTAAAGGGTGCGTAGGCGGGTATGTAAGTCAGTGGTGAAATCTCGGAGCTTAACTCCGAAACTGCCATTGATACTATATATCTTGAATATTGTGGAGGTTTGCGGAATATGTCATGTAGCGGTGAAATGCTTAGATATGACATAGAACACCTATTGCGAAGGCAGCAGGCTACACATATATTGACGCTGAGGCACGNNNNNNNNNNATTCACTGGGTTTAAAGGGTGCGTAGGCGGGTAGGTAAGTCAGTGGT…	67	0
Bacteria__Proteobacteria__Gammaproteobacteria__Pseudomonadales__Pseudomonadaceae__Pseudomonas__TGTGTCAGCAGCCGCGGTAATACAGAGGGTGCAAGCGTTAATCGGAATTACTGGGCGTAAAGCGCGCGTAGGTGGTTTGTTAAGTTGGATGTGAAATCCCCGGGCTCAACCTGGGAACTGCATTCAAAACTGACTGGCTAGAGTATGGTAGAGGGTGGTGGAATTTCCTGTGTAGCGGTGAAATGCGTAGATATAGGAAGGAACACCAGTGGCGAAGGCGACCACCTGGACTGATACTGACACTGAGGTGCNNNNNNNNNNATTACTGGGCGTAAAGCGCGCGTAGGTGGTTTGTTAAGTTGGA…	0	67
Bacteria__Actinobacteriota__Actinobacteria__Micrococcales__Brevibacteriaceae__Brevibacterium__GTGTCAGCAGCCGCGGTAATACGTAGGGTACGAGCGTTGTCCGGAATTATTGGGCGTAAAGAGCTCGTAGGTGGTTGGTCACGTCTGCTGTGGAAACGCAACGCTTAACGTTGCGCGGGCAGTGGGTACGGGCTGACTAGAGTGCAGTAGGGGAGTCTGGAATTCCTGGTGTAGCGGTGAAATGCGCAGATATCAGGAGGAACACCGGTGGCGAAGGCGGGACTCTGGGCTGTAACTGACACTGAGGAGCGNNNNNNNNNNAATTATTGGGCGTAAAGAGCTCGTAGGTGGTTGGTCACGTCTGC…	65	0
Bacteria__Desulfobacterota__Desulfuromonadia__Geobacterales__Geobacteraceae__NA__GTGTCAGCAGCCGCGGTAATACGGAGGGTGCGAGCGTTGTTCGGAATTATTGGGCGTAAAGCGCGTGTAGGCGGTTTTTTAAGTCTGGTGTGAAAGCCCTGGGCTCAACCCGGGAAGTGCATTGGAAACTGGGAGACTTGAATACGGGAGAGGGCAGTGGAATTCCTGGTGTAGGAGTGAAATCCGTAGATATCAGGAGGAACACCGGTGGCGAAGGCGGCTGCCTGGACCGATATTGACGCTGAGACGCGNNNNNNNNNNAATTATTGGGCGTAAAGCGCGTGTAGGCGGTTTTTTAAGTCTGGTGTGAAAGCCCTG…	63	0
Bacteria__Proteobacteria__Gammaproteobacteria__Xanthomonadales__Xanthomonadaceae__Stenotrophomonas__GTGTCAGCCGCCGCGGTAATACGAAGGGTGCAAGCGTTACTCGGAATTACTGGGCGTAAAGCGTGCGTAGGTGGTCGTTTAAGTCCGTTGTGAAAGCCCTGGGCTCAACCTGGGAACTGCAGTGGATACTGGGCGACTAGAGTGTGGTAGAGGGTAGCGGAATTCCTGGTGTAGCAGTGAAATGCGTAGAGATCAGGAGGAACATCCATGGCGAAGGCAGCTACCTGGACCAACACTGACACTGAGGCACGNNNNNNNNNNAATTACTGGGCGTAAAGCGTGCGTAGGTGGTCGTTTAA…	63	0
Bacteria__Proteobacteria__Alphaproteobacteria__Rhizobiales__Rhizobiaceae__Pseudochrobactrum__GGTGCCAGCCGCCGCGGTAATACGAAGGGGGCTAGCGTTGTTCGGATTTACTGGGCGTAAAGCGCACGTAGGCGGACTTTTAAGTCAGAGGTGAAATCCCAGGGCTCAACCCTGGAACTGCCTTTGATACTGGGAGTCTTGAGTATGGAAGAGGTGAGTGGAATTGCGAGTGTAGAGGTGAAATTCGTAGATATTCGCAGGAACACCAGTGGCGAAGGCGGCTCACTGGTCCATTACTGACGCTGAGGTGCNNNNNNNNNNTTTACTGGGCGTAAAGCGCACGTAGGCGGGCTTTTAAGTCAGAGG…	0	63
Bacteria__Proteobacteria__Gammaproteobacteria__Xanthomonadales__Xanthomonadaceae__Stenotrophomonas__GTGTCAGCAGCCGCGGTAATACGAAGGGTGCAAGCGTTACTCGGAATTACTGGGCGTAAAGCGTGCGTAGGTGGTCGTTTAAGTCCGTTGTGAAAGCCCTGGGCTCAACCTGGGAACTGCAGTGGATACTGGGCGACTAGAGTGTGGTAGAGGGTAGCGGAATTCCTGGTGTAGCAGTGAAATGCGTAGAGATCAGGAGGAACATCCATGGCGAAGGCAGCTACCTGGACCAACACTGACACTGAGGCACGNNNNNNNNNNAATTACTGGGCGTAAAGCGTGCGTAGGTGGTCGTTTAA…	62	0
Bacteria__Proteobacteria__Gammaproteobacteria__Burkholderiales__Comamonadaceae__NA__GTGTCAGCAGCCGCGGTAATACGTAGGGTGCAAGCGTTAATCGGAATTACTGGGCGTAAAGCGTGCGCAGGCGGTTTTGTAAGACAGAGGTGAAATCCCCGGGCTCAACCTGGGAACTGCCTTTGTGACTGCAAGGCTAGAGTACGGCAGAGGGGGGTGGAATTCCGCGTGTAGCAGTGAAATGCGTAGATATGCGGAGGAACACCGATGGCGAAGGCAACCCCCTGGGCCTGTACTGACGCTCATGCACGNNNNNNNNNNAATTACTGGGCGTAAAGCGTGCGCAGGCGGTTATGTAAGACAGATGTGAAATCC…	62	0
Bacteria__Proteobacteria__Gammaproteobacteria__Xanthomonadales__Xanthomonadaceae__Stenotrophomonas__GTGCCAGCCGCCGCGGTAATACGAAGGGTGCAAGCGTTACTCGGAATTACTGGGCGTAAAGCGTGCGTAGGTGGTCGTTTAAGTCCGTTGTGAAAGCCCTGGGCTCAACCTGGGAACTGCAGTGGATACTGGGCGACTAGAGTGTGGTAGAGGGTAGCGGAATTCCTGGTGTAGCAGTGAAATGCGTAGAGATCAGGAGGAACATCCATGGCGAAGGCAGCTACCTGGACCAACACTGACACTGAGGCACGNNNNNNNNNNAATTACTGGGCGTAAAGCGTGCGTAGGTGGTCGTTTAA…	62	0
Bacteria__Proteobacteria__Gammaproteobacteria__Enterobacterales__Enterobacteriaceae__NA__GTGTCAGCAGCCGCGGTAATACGGAGGGTGCAAGCGTTAATCGGAATTACTGGGCGTAAAGCGCACGCAGGCGGTCTGTCAAGTCGGATGTGAAATCCCCGGGCTCAACCTGGGAACTGCATTCGAAACTGGCAGGCTAGAGTCTTGTAGAGGGGGGTAGAATTCCAGGTGTAGCGGTGAAATGCGTAGAGATCTGGAGGAATACCGGTGGCGAAGGCGGCCCCCTGGACAAAGACTGACGCTCAGGTGCGNNNNNNNNNNAATTACTGGGCGTAAAGCGCACGCAGGCGGTCTGTCAAGTCGGATGTGA…	61	0
Bacteria__Proteobacteria__Gammaproteobacteria__Xanthomonadales__Xanthomonadaceae__Stenotrophomonas__GTGTCAGCAGCCGCGGTAATACGAAGGGTGCAAGCGTTACTCGGAATTACTGGGCGTAAAGCGTGCGTAGGTGGTCGTTTAAGTCCGTTGTGAAAGCCCTGGGCTCAACCTGGGAACTGCAGTGGATACTGGGCGACTAGAGTGTGGTAGAGGGTAGCGGAATTCCTGGTGTAGCAGTGAAATGCGTAGAGATCAGGAGGAACATCCATGGCGAAGGCAGCTACCTGGACCAACACTGACACTGAGGCACGNNNNNNNNNNAATTACTGGGCGTAAAGCGTGCGTAGGTGGTCGTTTAA…	61	0
Bacteria__Proteobacteria__Gammaproteobacteria__Xanthomonadales__Xanthomonadaceae__Stenotrophomonas__GTGTCAGCCGCCGCGGTAATACGAAGGGTGCAAGCGTTACTCGGAATTACTGGGCGTAAAGCGTGCGTAGGTGGTCGTTTAAGTCCGTTGTGAAAGCCCTGGGCTCAACCTGGGAACTGCAGTGGATACTGGGCGACTAGAGTGTGGTAGAGGGTAGCGGAATTCCTGGTGTAGCAGTGAAATGCGTAGAGATCAGGAGGAACATCCATGGCGAAGGCAGCTACCTGGACCAACACTGACACTGAGGCACGNNNNNNNNNNAATTACTGGGCGTAAAGCGTGCGTAGGTGGTCGTTTAA…	60	0
Bacteria__Proteobacteria__Gammaproteobacteria__Pseudomonadales__Moraxellaceae__Acinetobacter__GTGTCAGCAGCCGCGGTAATACAGAGGGTGCAAGCGTTAATCGGATTTACTGGGCGTAAAGCGCGCGTAGGTGGCTAATTAAGTCAAATGTGAAATCCCCGAGCTTAACTTGGGAATTGCATTCGATACTGGTTAGCTAGAGTATGGGAGAGGATGGTAGAATTCCAGGTGTAGCGGTGAAATGCGTAGAGATCTGGAGGAATACCGATGGCGAAGGCAGCCATCTGGCCTAATACTGACACTGAGGTGCGNNNNNNNNNNATTTACTGGGCGTAAAGCGTGCGTAGGTGGCCAATTAAGTCAAA…	60	0
Bacteria__Bacteroidota__Bacteroidia__Flavobacteriales__Weeksellaceae__Moheibacter__GGTGTCAGCCGCCGCGGTAATACGGAGGGTGCAAGCGTTATCCGGATTTATTGGGTTTAAAGGGTCCGCAGGCGGACCAATAAGTCAGGGGTGAAATCCGGCAGCTTAACTGTCGAATTGCCTTTGAAACTGTTGGTCTTGAATAAGAATGAAGCAGCTGGAATGTGTGGTGTAGCGGTGAAATGCATAGAGATCACACAGAACATCGATAGCGAAGGCAGGTTGCTAATTCTTTATTGACGCTGAGGGACNNNNNNNNNNTTTATTGGGTTTAAAGGGTCCGCAGGCGGACCAATAAGTCAGGGGTGAAATCCGG…	0	59
Archaea__Euryarchaeota__Methanobacteria__Methanobacteriales__Methanobacteriaceae__Methanobacterium__GTGTCAGCCGCCGCGGTAACACCGGCAGCTCAAGTGGTGGCCATTATTATTGGGCCTAAAGCGTTCGTAGCCGGTTTGATAAGTCTCTGGTGAAATCCCGCAGCTTAACTGTGGGACTTGCTGGAGATACTATTAGACTTGAGGTCGGGAGAGGTTAGGGGTACTCCCAGGGTAGGGGTGAAATCCTATAATCCTGGGAGGACCACCTGTGGCGAAGGCGCCTAACTGGAACGAACCTGACGGTGAGTAACNNNNNNNNNNATTATTGGGCCTAAAGCGTTCGTAGCCGGTTTGATAAG…	58	0
Bacteria__Proteobacteria__Gammaproteobacteria__Xanthomonadales__Xanthomonadaceae__Stenotrophomonas__GTGTCAGCAGCCGCGGTAATACGAAGGGTGCAAGCGTTACTCGGAATTACTGGGCGTAAAGCGTGCGTAGGTGGTCGTTTAAGTCCGTTGTGAAAGCCCTGGGCTCAACCTGGGAACTGCAGTGGATACTGGGCGACTAGAGTGTGGTAGAGGGTAGCGGAATTCCTGGTGTAGCAGTGAAATGCGTAGAGATCAGGAGGAACATCCATGGCGAAGGCAGCTACCTGGACCAACACTGACACTGAGGCACGNNNNNNNNNNAATTACTGGGCGTAAAGCGTGCGTAGGTGGTCGTTTAA…	58	0
Bacteria__Proteobacteria__Alphaproteobacteria__Rhizobiales__Rhizobiaceae__Pseudochrobactrum__GGTGCCAGCAGCCGCGGTAATACGAAGGGGGCTAGCGTTGTTCGGATTTACTGGGCGTAAAGCGCACGTAGGCGGACTTTTAAGTCAGAGGTGAAATCCCAGGGCTCAACCCTGGAACTGCCTTTGATACTGGGAGTCTTGAGTATGGAAGAGGTGAGTGGAATTGCGAGTGTAGAGGTGAAATTCGTAGATATTCGCAGGAACACCAGTGGCGAAGGCGGCTCACTGGTCCATTACTGACGCTGAGGTGCNNNNNNNNNNTTTACTGGGCGTAAAGCGCACGTAGGCGGGCTTTTAAGTCAGAGG…	0	58
Bacteria__Proteobacteria__Alphaproteobacteria__Rhizobiales__Rhizobiaceae__Pseudochrobactrum__GGTGTCAGCAGCCGCGGTAATACGAAGGGGGCTAGCGTTGTTCGGATTTACTGGGCGTAAAGCGCACGTAGGCGGACTTTTAAGTCAGAGGTGAAATCCCAGGGCTCAACCCTGGAACTGCCTTTGATACTGGGAGTCTTGAGTATGGAAGAGGTGAGTGGAATTGCGAGTGTAGAGGTGAAATTCGTAGATATTCGCAGGAACACCAGTGGCGAAGGCGGCTCACTGGTCCATTACTGACGCTGAGGTGCNNNNNNNNNNTTTACTGGGCGTAAAGCGCACGTAGGCGGGCTTTTAAGTCAGAGG…	0	58
Bacteria__Proteobacteria__Gammaproteobacteria__Salinisphaerales__Salinisphaeraceae__Salinisphaera__GTGCCAGCCGCCGCGGTAATACGAAGGGCGCAAGCGTTAATCGGAATTACTGGGCGTAAAGCGAGTGCAGGCGGTCGCGTGTGTCGGATGTGAAAGCCCCGGGCTCAACCTGGGAATGGCATTCGAAACTGCGTGGCTAGAGTATGGTAGAGGAAGATGGAATTCCACGTGTAGCGGTGAAATGCGTAGAGATGTGGAGGAACACCAATGGCGAAGGCAATCTTCTGGGCCAATACTGACGCTGAGGCTCGNNNNNNNNNNAATTACTGGGCGTAAAGCGAGTGCAGGCGGTCGCGTGTG…	57	0
Bacteria__Firmicutes__Bacilli__Bacillales__Bacillaceae__NA__GTGTCAGCCGCCGCGGTAATACGTAGGGGGCAAGCGTTGTCCGGAATTATTGGGCGTAAAGCGCTCGCAGGCGGTCTTTTAAGTCTGATGTGAAATCTTGCGGCTCAACCGCAAGCGGTCATTGGAAACTGGAGGACTTGAGTACAGAAGAGGAGAGTGGAATTCCACGTGTAGCGGTGAAATGCGTAGAGATGTGGAGGAACACCAGTGGCGAAGGCGACTCTCTGGTCTGTAACTGACGCTGAGGAGCGNNNNNNNNNNAATTATTGGGCGTAAAGGGCGCGCAGGCGGTTCTTTAAGTCTGATGTGAAATCTTGCGGCTTAACCGCAAGCGGTCAT…	57	0
Bacteria__Cyanobacteria__Cyanobacteriia__Chloroplast__NA__NA__GTGTCAGCAGCCGCGGTAATACAGGGGATGCAAGCGTTATCCGGAATTATTGGGCGTAAAGGGTCCTGAGGTGGCTATCCAAGTCTATTGTGAAATATCAGGGCTTAACCCTGAACATGCGGTGGAAACTAGAAAGCTTGAGTACAGTAGGGGCGGAGGGAATTTCCGGTGGAGCGGTGAAATGCATAGATATCGGGAAGAACACCAACGGCGAAAGCACTCCGCTGGGCTGATACTGACACTGACAGACGNNNNNNNNNNAATTATTGGGCGTAAAGGGTCCTGAGGTGGCTATCCAAGTCTATTGTGAAATATCAGGGCTTAACCCTGAACATGC…	57	0
Bacteria__Bacteroidota__Bacteroidia__Flavobacteriales__Weeksellaceae__Moheibacter__TGTGCCAGCCGCCGCGGTAATACGGAGGGTGCAAGCGTTATCCGGATTTATTGGGTTTAAAGGGTCCGCAGGCGGACCAATAAGTCAGGGGTGAAATCCGGCAGCTTAACTGTCGAATTGCCTTTGAAACTGTTGGTCTTGAATAAGAATGAAGCAGCTGGAATGTGTGGTGTAGCGGTGAAATGCATAGAGATCACACAGAACATCGATAGCGAAGGCAGGTTGCTAATTCTTTATTGACGCTGAGGGACNNNNNNNNNNTTTATTGGGTTTAAAGGGTCCGCAGGCGGACCAATAAGTCAGGGGTGAAATCCGG…	0	57
Bacteria__Proteobacteria__Gammaproteobacteria__Xanthomonadales__Xanthomonadaceae__Stenotrophomonas__GTGTCAGCAGCCGCGGTAATACGAAGGGTGCAAGCGTTACTCGGAATTACTGGGCGTAAAGCGTGCGTAGGTGGTCGTTTAAGTCCGTTGTGAAAGCCCTGGGCTCAACCTGGGAACTGCAGTGGATACTGGGCGACTAGAGTGTGGTAGAGGGTAGCGGAATTCCTGGTGTAGCAGTGAAATGCGTAGAGATCAGGAGGAACATCCATGGCGAAGGCAGCTACCTGGACCAACACTGACACTGAGGCACGNNNNNNNNNNAATTACTGGGCGTAAAGCGTGCGTAGGTGGTCGTTTAA…	56	0
Bacteria__Proteobacteria__Gammaproteobacteria__Burkholderiales__Alcaligenaceae__Paenalcaligenes__CGTGCCAGCCGCCGCGGTAATACGTAGGGTGCAAGCGTTAATCGGAATTACTGGGCGTAAAGGGTACGCAGGCGGCTAGGAAAGAAGGATGTGAAATCCCAGGGCTCAACCTTGGAACTGCATTCTTAACTGCCTAGCTAGAGTATGTCAGAGGGGGGTAGAATTCCACGTGTAGCAGTGAAATGCGTAGATATGTGGAGGAATACCGATGGCGAAGGCAGCCCCCTGGGATAATACTGACGCTCAGGTACNNNNNNNNNNATTACTGGGCGTAAAGCGTGCGCAGGCGGTTCGGAAAGAAG…	0	56
Bacteria__Actinobacteriota__Actinobacteria__Corynebacteriales__Nocardiaceae__Rhodococcus__TGTGCCAGCAGCCGCGGTAATACGTAGGGTGCAAGCGTTGTCCGGAATTACTGGGCGTAAAGAGTTCGTAGGCGGTTTGTCGCGTCGTTTGTGAAAACCAGCAGCTCAACTGCTGGCTTGCAGGCGATACGGGCAGACTTGAGTACTGCAGGGGAGACTGGAATTCCTGGTGTAGCGGTGAAATGCGCAGATATCAGGAGGAACACCGGTGGCGAAGGCGGGTCTCTGGGCAGTAACTGACGCTGAGGAACNNNNNNNNNNATTACTGGGCGTAAAGAGTTCGTAGGCGGTTTGTCGCGTCGTTTGTGA…	0	56
Bacteria__Firmicutes__Bacilli__Bacillales__Bacillaceae__NA__GTGTCAGCCGCCGCGGTAATACGTAGGGGGCAAGCGTTGTCCGGAATTATTGGGCGTAAAGCGCGCGCAGGCGGTCCTTTAAGTCTGATGTGAAATCTCACGGCTTAACCGTGAACGGTCATTGGAAACTGGAGGACTTGAGTACAGAAGAGGAGAGTGGAATTCCACGTGTAGCGGTGAAATGCGTAGAGATGTGGAGGAACACCAGTGGCGAAGGCGACTCTCTGGTCTGTAACTGACGCTGAGGTGCGNNNNNNNNNNAATTATTGGGCGTAAAGCGCGCGCAGGCGGTCTTTTAAGTCTGATGTGAAAGCTCACGGCTTAACCGTGAATGGTCAT…	55	0
Bacteria__Firmicutes__Bacilli__Bacillales__NA__NA__GGTGTCAGCCGCCGCGGTAATACGTAGGTGGCAAGCGTTGTCCGGAATTATTGGGCGTAAAGCGCGCGCAGGCGGTCCTTTAAGTCTGATGTGAAAGCCCACGGCTCAACCGTGGAGGGTCATTGGAAACTGGAGGACTTGAGTACAGAAGAGGAAAGCGGAATTCCACGTGTAGCGGTGAAATGCGTAGAGATGTGGAGGAACACCAGTGGCGAAGGCGGCTTTCTGGTCTGTAACTGACGCTGAGGCGCNNNNNNNNNNTTTATTGGGCGTAAAGCGAGCGCAGGCGGTTCTTTAAGTCTGATGTGAAAGCCCCCAGCTCAACTGGGGAAGGTCATTGGAAACTGG…	0	55
Bacteria__Proteobacteria__Gammaproteobacteria__Xanthomonadales__Xanthomonadaceae__Stenotrophomonas__GTGTCAGCCGCCGCGGTAATACGAAGGGTGCAAGCGTTACTCGGAATTACTGGGCGTAAAGCGTGCGTAGGTGGTCGTTTAAGTCCGTTGTGAAAGCCCTGGGCTCAACCTGGGAACTGCAGTGGATACTGGGCGACTAGAGTGTGGTAGAGGGTAGCGGAATTCCTGGTGTAGCAGTGAAATGCGTAGAGATCAGGAGGAACATCCATGGCGAAGGCAGCTACCTGGACCAACACTGACACTGAGGCACGNNNNNNNNNNAATTACTGGGCGTAAAGCGTGCGTAGGTGGTCGTTTAA…	54	0
Bacteria__Actinobacteriota__Actinobacteria__Corynebacteriales__Corynebacteriaceae__NA__GTGCCAGCCGCCGCGGTAATACGTAGGGTGCAAGCGTTGTCCGGAATTACTGGGCGTAAAGAGCTCGTAGGTGGTTTGTCGCGTCGTCTGTGAAATCCCGAGGCTTAACTTCGGGCGTGCAGGCGATACGGGCAGGCTGGAGTGCTGTAGGGGAGACTGGAATTCCTGGTGTAGCGGTGGAATGCGCAGATATCAGGACGAACACCGATGGCGAAGGCAGGTCTCTGGGCAGTGACTGACACTGAGGAGCGNNNNNNNNNNAATTACTGGGCGTAAAGAGCTCGTAGGTGGTTTGTCGCGTCGTCTGTGAAA…	52	0
Bacteria__Firmicutes__Bacilli__Bacillales__Bacillaceae__Virgibacillus__GTGTCAGCCGCCGCGGTAATACGTAGGGGGCAAGCGTTGTCCGGAATTATTGGGCGTAAAGGGCACGCAGGTGGTTTTTTAAGTCTGATGTGAAAGCCCACGGCTTAACCGTGGAGTGCCATTGGAAACTGAAGAACTTGAGTACAGAAGAGGAGAGTGGAATTCCACGTGTAGCGGTGAAATGCGTAGAGATGTGGAGGAACACCAGTGGCGAAGGCGACTCTCTGGTCTGTAACTGACGCTGAGGTGCGNNNNNNNNNNAATTATTGGGCGTAAAGCGCGCGCAGGCGGTCTTTTAAGTCTGATGTGAAAGCTCACGGCTTAACCG…	52	0
Bacteria__Firmicutes__Bacilli__Bacillales__Sporolactobacillaceae__NA__GTGTCAGCAGCCGCGGTAATACGTAGGGGGCAAGCGTTGTCCGGAATGATTGGGCGTAAAGGGCACGCAGGCGGCCTTGTCAGTCTGATGTGAAAGGCCCCGGCTCAACCGGGGAAGGTCATTGGAAACTGCAGGGCTTGAGTCCAGGAGAGGAGAGTGGAATTCCACGTGTAGCGGTGAAATGCGCAGAGATGTGGAGGAACACCAGTGGCGAAGGCGGCTCTCTGGCCTGAGACTGACGCTGAGGTGCGNNNNNNNNNNAATGATTGGGCGTAAAGGGCACGCAGGCGGCCTTGTCAGTCTGATGTGAAAGGCCCCGGCTCAACCGG…	52	0
Bacteria__Proteobacteria__Gammaproteobacteria__Xanthomonadales__Xanthomonadaceae__Stenotrophomonas__GTGCCAGCCGCCGCGGTAATACGAAGGGTGCAAGCGTTACTCGGAATTACTGGGCGTAAAGCGTGCGTAGGTGGTCGTTTAAGTCCGTTGTGAAAGCCCTGGGCTCAACCTGGGAACTGCAGTGGATACTGGGCGACTAGAGTGTGGTAGAGGGTAGCGGAATTCCTGGTGTAGCAGTGAAATGCGTAGAGATCAGGAGGAACATCCATGGCGAAGGCAGCTACCTGGACCAACACTGACACTGAGGCACGNNNNNNNNNNAATTACTGGGCGTAAAGCGTGCGTAGGTGGTCGTTTAA…	51	0
Bacteria__Proteobacteria__Gammaproteobacteria__Xanthomonadales__Xanthomonadaceae__Stenotrophomonas__GTGCCAGCCGCCGCGGTAATACGAAGGGTGCAAGCGTTACTCGGAATTACTGGGCGTAAAGCGTGCGTAGGTGGTCGTTTAAGTCCGTTGTGAAAGCCCTGGGCTCAACCTGGGAACTGCAGTGGATACTGGGCGACTAGAGTGTGGTAGAGGGTAGCGGAATTCCTGGTGTAGCAGTGAAATGCGTAGAGATCAGGAGGAACATCCATGGCGAAGGCAGCTACCTGGACCAACACTGACACTGAGGCACGNNNNNNNNNNAATTACTGGGCGTAAAGCGTGCGTAGGTGGTCGTTTAA…	51	0
Bacteria__Proteobacteria__Gammaproteobacteria__Xanthomonadales__Xanthomonadaceae__Stenotrophomonas__GTGTCAGCAGCCGCGGTAATACGAAGGGTGCAAGCGTTACTCGGAATTACTGGGCGTAAAGCGTGCGTAGGTGGTCGTTTAAGTCCGTTGTGAAAGCCCTGGGCTCAACCTGGGAACTGCAGTGGATACTGGGCGACTAGAGTGTGGTAGAGGGTAGCGGAATTCCTGGTGTAGCAGTGAAATGCGTAGAGATCAGGAGGAACATCCATGGCGAAGGCAGCTACCTGGACCAACACTGACACTGAGGCACGNNNNNNNNNNAATTACTGGGCGTAAAGCGTGCGTAGGTGGTCGTTTAA…	49	0
Bacteria__Firmicutes__Bacilli__Bacillales__Bacillaceae__NA__GTGTCAGCAGCCGCGGTAATACGTAGGGGGCGAGCGTTGTCCGGAATTATTGGGCGTAAAGCGCACGCAGGCGGTCTTTTAAGTCTGATGTGAAATCTTACGGCTTAACCGTAAGCGGTCATTGGAAACTGGGAGACTTGAGTGCAGAAGAGGAGAGTGGAATTCCACGTGTAGCGGTGAAATGCGTAGAGATGTGGAGGAACACCAGTGGCGAAGGCGACTCTCTGGTCTGTAACTGACGCTGAGGTGCGNNNNNNNNNNAATTATTGGGCGTAAAGCGCGCGCAGGCGGTCTTTTAAGTCTGATGTGAAAGCTCACGGCTTAACCGTGAATGGTCAT…	49	0
Bacteria__Actinobacteriota__Actinobacteria__Micrococcales__Brevibacteriaceae__Brevibacterium__GTGTCAGCCGCCGCGGTAATACGTAGGGTACGAGCGTTGTCCGGAATTATTGGGCGTAAAGAGCTCGTAGGTGGTTGGTCACGTCTGCTGTGGAAACGCAACGCTTAACGTTGCGCGGGCAGTGGGTACGGGCTGACTAGAGTGCAGTAGGGGAGTCTGGAATTCCTGGTGTAGCGGTGAAATGCGCAGATATCAGGAGGAACACCGGTGGCGAAGGCGGGACTCTGGGCTGTAACTGACACTGAGGAGCGNNNNNNNNNNAATTATTGGGCGTAAAGAGCTCGTAGGTGGTTGGTCACGTCTGC…	47	0
Bacteria__Proteobacteria__Gammaproteobacteria__Xanthomonadales__Xanthomonadaceae__Stenotrophomonas__GTGTCAGCAGCCGCGGTAATACGAAGGGTGCAAGCGTTACTCGGAATTACTGGGCGTAAAGCGTGCGTAGGTGGTCGTTTAAGTCCGTTGTGAAAGCCCTGGGCTCAACCTGGGAACTGCAGTGGATACTGGGCGACTAGAGTGTGGTAGAGGGTAGCGGAATTCCTGGTGTAGCAGTGAAATGCGTAGAGATCAGGAGGAACATCCATGGCGAAGGCAGCTACCTGGACCAACACTGACACTGAGGCACGNNNNNNNNNNAATTACTGGGCGTAAAGCGTGCGTAGGTGGTCGTTTAA…	47	0
Bacteria__Firmicutes__Bacilli__Bacillales__Bacillaceae__Lentibacillus__GTGTCAGCAGCCGCGGTAATACGTAGGGGGCAAGCGTTGTCCGGAATTATTGGGCGTAAAGCGCGCGCAGGCGGTCCTTTAAGTCTGATGTGAAATCCCGCGGCTTAACCGCGGGCGGTCATTGGAAACTGGAGGACTTGAGTACAGAAGAGGAGAGTGGAATTCCACGTGTAGCGGTGAAATGCGTAGAGATGTGGAGGAACACCAGTGGCGAAGGCGACTCTCTGGTCTGTAACTGACGCTGAGGTGCGNNNNNNNNNNAATTATTGGGCGTAAAGCGCGCGCAGGCGGTCTTTTAAGTCTGATGTGAAAGCTCACGGCTTAACCG…	47	0
Bacteria__Firmicutes__Bacilli__Staphylococcales__Staphylococcaceae__Staphylococcus__GTGTCAGCAGCCGCGGTAATACGTAGGTGGCAAGCGTTATCCGGAATTATTGGGCGTAAAGCGCGCGCAGGTGGTTTCTTAAGTCTGATGTGAAAGCCCACGGCTCAACCGTGGAGGGTCATTGGAAACTGGGAGACTTGAGTGCAGAAGAGGAAAGTGGAATTCCATGTGTAGCGGTGAAATGCGTAGAGATATGGAGGAACACCAGTGGCGAAGGCGACTTTCTGGTCTGTAACTGACACTGAGGCGCGNNNNNNNNNNAATTATTGGGCGTAAAGCGCGCGTAGGCGGTTTCTTAAGTCTGATGTGAAAGCC…	45	0
Bacteria__Proteobacteria__Gammaproteobacteria__Xanthomonadales__Xanthomonadaceae__Stenotrophomonas__GTGTCAGCCGCCGCGGTAATACGAAGGGTGCAAGCGTTACTCGGAATTACTGGGCGTAAAGCGTGCGTAGGTGGTCGTTTAAGTCCGTTGTGAAAGCCCTGGGCTCAACCTGGGAACTGCAGTGGATACTGGGCGACTAGAGTGTGGTAGAGGGTAGCGGAATTCCTGGTGTAGCAGTGAAATGCGTAGAGATCAGGAGGAACATCCATGGCGAAGGCAGCTACCTGGACCAACACTGACACTGAGGCACGNNNNNNNNNNAATTACTGGGCGTAAAGCGTGCGTAGGTGGTCGTTTAA…	45	0
Bacteria__Firmicutes__Bacilli__Bacillales__Bacillaceae__NA__GTGCCAGCAGCCGCGGTAATACGTAGGGGGCAAGCGTTGTCCGGATTTATTGGGCGTAAAGCGCGCGCAGGCGGTCTTTTAAGTCTGATGTGAAATCTTGCGGCTCAACCGTAAGCGGTCATTGGAAACTGGAAGACTTGAGTGCAGAAGAGGAGAGTGGAATTCCACGTGTAGCGGTGAAATGCGTAGAGATGTGGAGGAACACCAGTGGCGAAGGCGACTCTCTGGTCTGTAACTGACGCTGAGGCGCGNNNNNNNNNNAATTATTGGGCGTAAAGGGCGCGCAGGCGGTTCTTTAAGTCTGATGTGAAATCTTGCGGCTTAACCGCAAGCGGTCAT…	43	0
Bacteria__Proteobacteria__Alphaproteobacteria__Rhizobiales__NA__NA__GTGTCAGCAGCCGCGGTAATACGAAGGGGGCTAGCGTTGTTCGGAATTACTGGGCGTAAAGCGCACGTAGGCGGATATTTAAGTCAGGGGTGAAATCCCAGAGCTCAACTCTGGAACTGCCTTTGAAACTAGATAGCTTGAATCCAGGAGAGGTGAGTGGAATTCCGAGTGTAGAGGTGAAATTCGTAGATATTCGGAAGAACACCAGTGGCGAAGGCGGCTCACTGGACTGGTATTGACGCTGAGGTGCGNNNNNNNNNNATTTACTGGGCGTAAAGCGCACGTAGGCGGACTATTAAGTCAGGGGTGAAATCCCGGGGCTCAACCCCGG…	43	0
Bacteria__Proteobacteria__Gammaproteobacteria__Burkholderiales__Comamonadaceae__NA__GTGTCAGCCGCCGCGGTAATACGTAGGGTGCAAGCGTTAATCGGAATTACTGGGCGTAAAGCGTGCGCAGGCGGTTATATAAGACAGATGTGAAATCCCCGGGCTCAACCTGGGAACTGCATTTGTGACTGTATAGCTAGAGTACGGTAGAGGGGGATGGAATTCCGCGTGTAGCAGTGAAATGCGTAGATATGCGGAGGAACACCGATGGCGAAGGCAATCCCCTGGACCTGTACTGACGCTCATGCACGNNNNNNNNNNAATTACTGGGCGTAAAGCGTGCGCAGGCGGTTATGTAAGACAGATGTGAAATCC…	42	0
Bacteria__Firmicutes__Bacilli__Bacillales__Bacillaceae__NA__GTGTCAGCCGCCGCGGTAATACGTAGGGGGCGAGCGTTGTCCGGATTTATTGGGCGTAAAGGGCGCGCAGGCGGTCTTTTAAGTCTGATGTGAAATCTTGCGGCTCAACCGCAAGCTGTCATTGGAAACTGGGAGACTTGAGTGCAGAAGAGGAGAGTGGAATTCCACGTGTAGCGGTGAAATGCGTAGAGATGTGGAGGAACACCAGTGGCGAAGGCGACTTTTTGGTCTGTAACTGACGCTGAGGCGCGNNNNNNNNNNAATTATTGGGCGTAAAGGGCGCGCAGGCGGTTCTTTAAGTCTGATGTGAAATCTTGCGGCTTAACCGCAAGCGGTCAT…	42	0
Bacteria__Proteobacteria__Gammaproteobacteria__Burkholderiales__Oxalobacteraceae__NA__GTGTCAGCCGCCGCGGTAATACGTAGGGTGCGAGCGTTAATCGGAATTACTGGGCGTAAAGCGTGCGCAGGCGGTTTTGTAAGACAGATGTGAAATCCCCGGGCTTAACCTGGGAACTGCATTCGTGACTGCAAGGCTAGAGTATGGCAGAGGGGGGTAGAATTCCACGTGTAGCAGTGAAATGCGTAGATATGTGGAGGAATACCGATGGCGAAGGCAGCCCCCTGGGTCAATACTGACGCTCATGCACGNNNNNNNNNNAATTACTGGGCGTAAAGCGTGCGCAGGCGGTTGTGCAAGACCGATGTGAAAT…	42	0
Bacteria__Firmicutes__Bacilli__Bacillales__NA__NA__GTGCCAGCAGCCGCGGTAATACGTAGGTGGCAAGCGTTGTCCGGAATTATTGGGCGTAAAGCGCGCGCAGGCGGCCTTTTAAGTCTGATGTGAAAGCCCCCGGCTCAACCGGGGAGGGTCATTGGAAACTGGAAGGCTTGAGTACAGAAGAGAAGAGTGGAATTCCATGTGTAACGGTGAAATGCGTAGAGATGTGGAGGAACACCAGTGGCGAAGGCGACTCTTTGGTCTGTAACTGACGCTGAGGCGCGNNNNNNNNNNAATTATTGGGCGTAAAGCGCGCGCAGGCGGTCTTTTAAGTCTGATGTGAAAGCCCCCGGCTCAACCGGGGAGGGTCATTGGAAACTG…	42	0
Bacteria__Proteobacteria__Gammaproteobacteria__Xanthomonadales__Xanthomonadaceae__Stenotrophomonas__GTGCCAGCAGCCGCGGTAATACGAAGGGTGCAAGCGTTACTCGGAATTACTGGGCGTAAAGCGTGCGTAGGTGGTCGTTTAAGTCCGTTGTGAAAGCCCTGGGCTCAACCTGGGAACTGCAGTGGATACTGGGCGACTAGAGTGTGGTAGAGGGTAGCGGAATTCCTGGTGTAGCAGTGAAATGCGTAGAGATCAGGAGGAACATCCATGGCGAAGGCAGCTACCTGGACCAACACTGACACTGAGGCACGNNNNNNNNNNAATTACTGGGCGTAAAGCGTGCGTAGGTGGTCGTTTAA…	41	0
Bacteria__Actinobacteriota__Actinobacteria__Corynebacteriales__Corynebacteriales Incertae Sedis__Tomitella__GTGTCAGCCGCCGCGGTAATACGTAGGGTGCGAGCGTTGTCCGGAATTACTGGGCGTAAAGAGTTCGTAGGCGGTTTGTCGCGTCGTTTGTGAAATCCCGCAGCTTAACTGTGGGCGTGCAGGCGATACGGGCAGACTTGAGTGCTGTAGGGGAGACTGGAATTCCTGGTGTAGCGGTGAAATGCGCAGATATCAGGAGGAACACCGGTGGCGAAGGCGGGTCTCTGGGCAGTAACTGACGCTGAGGAACGNNNNNNNNNNAATTACTGGGCGTAAAGAGTTCGTAGGCGG…	41	0
Bacteria__Firmicutes__Bacilli__Staphylococcales__Staphylococcaceae__Staphylococcus__GTGTCAGCCGCCGCGGTAATACGTAGGTGGCAAGCGTTATCCGGAATTATTGGGCGTAAAGCGCGCGTAGGCGGTTTCTTAAGTCTGATGTGAAAGCCCACGGCTCAACCGTGGAGGGTCATTGGAAACTGGGAAACTTGAGTACAGAAGAGGAAAGTGGAATTCCATGTGTAGCGGTGAAATGCGCAGAGATATGGAGGAACACCAGTGGCGAAGGCGACTTTCTGGTCTGTAACTGACGCTGATGTGCGNNNNNNNNNNAATTATTGGGCGTAAAGCGCGCGTAGGCGGTTTCTTAAGTCTGATGTGAAAGCC…	41	0
Bacteria__Actinobacteriota__Actinobacteria__Micrococcales__Microbacteriaceae__Candidatus Aquiluna__GTGTCAGCCGCCGCGGTAATACGTAGGGTGCAAGCGTTGTCCGGAATTATTGGGCGTAAAGAGCTCGTAGGCGGTTTGTCACGTCTGCTGTGAAATTTCGAGGCTCAACCTCGAACTTGCAGTGGGTACGGGCAGGCTAGAGTGCGGTAGGGGAGATGGGAATTCCTGGTGTAGCGGTGGAATGCGCAGATATCAGGAGGAACACCAATGGCGAAGGCACATCTCTGGGCCGTAACTGACGCTGAGGAGCGNNNNNNNNNNAATTATTGGGCGTAAAGAGCTCGTAGGCGGTTTGTCACG…	41	0
Bacteria__Firmicutes__Clostridia__Lachnospirales__Lachnospiraceae__[Ruminococcus] torques group__GTGCCAGCCGCCGCGGTAATACGTATGGTGCAAGCGTTATCCGGATTTACTGGGTGTAAAGGGAGCGTAGACGGAGTGGCAAGTCTGATGTGAAAACCCGGGGCTCAACCCCGGGACTGCATTGGAAACTGTCAATCTAGAGTACCGGAGAGGTAAGCGGAATTCCTAGTGTAGCGGTGAAATGCGTAGATATTAGGAGGAACACCAGTGGCGAAGGCGGCTTACTGGACGGTAACTGACGTTGAGGCTCGNNNNNNNNNNATTTACTGGGTGTAAAGGGAGCGTAGACGGAGTGGCAAGTC…	39	0
Bacteria__Actinobacteriota__Actinobacteria__Corynebacteriales__Corynebacteriales Incertae Sedis__Tomitella__GTGTCAGCCGCCGCGGTAATACGTAGGGTGCGAGCGTTGTCCGGAATTACTGGGCGTAAAGAGTTCGTAGGCGGTTTGTCACGTCGTGTGTGAAATCCCACAGCTTAACTGTGGGCTTGCAGGCGATACGGGCAGACTTGAGTACTGCAGGGGAGACTGGAATTCCTGGTGTAGCGGTGAAATGCGCAGATATCAGGAGGAACACCGGTGGCGAAGGCGGGTCTCTGGGCAGTAACTGACGCTGAGGAACGNNNNNNNNNNAATTACTGGGCGTAAAGAGTTCGTAGGCGG…	39	0
Bacteria__Proteobacteria__Gammaproteobacteria__Xanthomonadales__Xanthomonadaceae__Stenotrophomonas__GTGTCAGCCGCCGCGGTAATACGAAGGGTGCAAGCGTTACTCGGAATTACTGGGCGTAAAGCGTGCGTAGGTGGTCGTTTAAGTCCGTTGTGAAAGCCCTGGGCTCAACCTGGGAACTGCAGTGGATACTGGGCGACTAGAGTGTGGTAGAGGGTAGCGGAATTCCTGGTGTAGCAGTGAAATGCGTAGAGATCAGGAGGAACATCCATGGCGAAGGCAGCTACCTGGACCAACACTGACACTGAGGCACGNNNNNNNNNNAATTACTGGGCGTAAAGCGTGCGTAGGTGGTCGTTTAA…	39	0
Bacteria__Firmicutes__Bacilli__Bacillales__Bacillaceae__Virgibacillus__GTGTCAGCAGCCGCGGTAATACGTAGGGGGCAAGCGTTGTCCGGAATTATTGGGCGTAAAGCGCGCGCAGGCGGTCTTTTAAGTCTGATGTGAAATCTCGTGGCTCAACCACGAGCGGTCATTGGAAACTGGAGGACTTGAGTACAGAAGAGGAGAGTGGAATTCCACGTGTAGCGGTGAAATGCGTAGAGATGTGGAGGAACACCAGTGGCGAAGGCGACTCTCTGGTCTGTAACTGACGCTGAGGTGCGNNNNNNNNNNAATTATTGGGCGTAAAGCGCGCGCAGGCGGTCTTTTAAGTCTGATGTGAAAGCTCACGGCTTAACCG…	38	0
Bacteria__Proteobacteria__Gammaproteobacteria__Enterobacterales__Erwiniaceae__NA__GTGCCAGCCGCCGCGGTAATACGGAGGGTGCAAGCGTTAATCGGAATTACTGGGCGTAAAGCGCACGCAGGCGGTCTGTTAAGTCAGATGTGAAATCCCCGGGCTTAACCTGGGAACTGCATTTGAAACTGGCAGGCTTGAGTCTTGTAGAGGGGGGTAGAATTCCAGGTGTAGCGGTGAAATGCGTAGAGATCTGGAGGAATACCGGTGGCGAAGGCGGCCCCCTGGACAAAGACTGACGCTCAGGTGCGNNNNNNNNNNAATTACTGGGCGTAAAGCGCACGCAGGCGGTCTGTCAAGTCGGATGTGAAATCCCC…	37	0
Bacteria__Firmicutes__Bacilli__Bacillales__Bacillaceae__Lentibacillus__GTGTCAGCCGCCGCGGTAATACGTAGGGGGCAAGCGTTGTCCGGAATTATTGGGCGTAAAGCGCGCGCAGGCGGTCCTTTAAGTCTGATGTGAAATCCCGCGGCTTAACCGCGGGCGGTCATTGGAAACTGGAGGACTTGAGTACAGAAGAGGAGAGTGGAATTCCACGTGTAGCGGTGAAATGCGTAGAGATGTGGAGGAACACCAGTGGCGAAGGCGACTCTCTGGTCTGTAACTGACGCTGAGGTGCGNNNNNNNNNNAATTATTGGGCGTAAAGCGCGCGCAGGCGGTCTTTTAAGTCTGATGTGAAAGCTCACGGCTTAACCG…	37	0
Bacteria__Bacteroidota__Bacteroidia__Flavobacteriales__Crocinitomicaceae__Fluviicola__GTGTCAGCAGCCGCGGTAATACGGAGGGTGCAAGCGTTATCCGGAATCATTGGGTTTAAAGGGTCCGCAGGCGGATTTATAAGTCAGTGGTGAAAGCCTACAGCTTAACTGTAGAACTGCCATTGATACTGTAAGTCTTGAATTCGGTCGAAGTGGGCGGAATGTGTAGTGTAGCGGTGAAATGCATAGATATTACACAGAACACCGATAGCGAAGGCAGCTCACTAGGCCTGGATTGACGCTCAGGGACGNNNNNNNNNNAATCATTGGGTTTAAAGGGTCCGCAGGCGGATTTATAAGTCAGTGGTGAAAG…	36	0
Bacteria__Verrucomicrobiota__Verrucomicrobiae__Pedosphaerales__Pedosphaeraceae__NA__GTGTCAGCAGCCGCGGTAATACAGAGGTCCCGAGCGTTGTTCGGATTCACTGGGCGTAAAGGGTGCGTAGGTGGCGATGAAAGTTCGATGTGAAATCTCCGGGCTTAACCCGGAAAAGGCATTGAAAACTATGTTGCTTGAGGTTTGGAGGGGGGACTGGAATTCTCGGTGTAGCAGTGAAATGCGTAGATATCGAGAGGAACACCAGTGGCGAAGGCGGGTCCCTGGACAACACCTGACACTGAGGCACGNNNNNNNNNNATTCACTGGGCGTAAAGGGTGCGTAGGTGGCGATGAAAGTTCGATGTGAAATCT…	36	0
Bacteria__Actinobacteriota__Actinobacteria__Propionibacteriales__Nocardioidaceae__Aeromicrobium__GTGCCAGCCGCCGCGGTAATACGTAGGGTCCGAGCGTTGTCCGGAATTATTGGGCGTAAAGGGCTCGTAGGCGGTTTGTCACGTCGGGAGTGAAAACTCAGGGCTTAACCCTGAGCGTGCTTTCGATACGGGCAGACTAGAGGTATGCAGGGGAGAACGGAATTCCTGGTGTAGCGGTGGAATGCGCAGATATCAGGAGGAACACCGGTGGCGAAGGCGGTTCTCTGGGCATTACCTGACGCTGAGGAGCGNNNNNNNNNNAATTATTGGGCGTAAAGGGCTCGTAGGCGGTTTGTCACGTC…	35	0
Bacteria__Proteobacteria__Gammaproteobacteria__Pseudomonadales__Moraxellaceae__Acinetobacter__GTGTCAGCCGCCGCGGTAATACAGAGGGTGCAAGCGTTAATCGGATTTACTGGGCGTAAAGCGTGCGTAGGTGGTCTTTTAAGTCGGATGTGAAATCCCTGAGCTTAACTTAGGAATTGCATTCGATACTGGGAGACTAGAGTATGGGAGAGGATGGTAGAATTCCAGGTGTAGCGGTGAAATGCGTAGAGATCTGGAGGAATACCGATGGCGAAGGCAGCCATCTGGCCTAATACTGACACTGAGGTACGNNNNNNNNNNATTTACTGGGCGTAAAGCGTGCGTAGGTGGCCAATTAAGTCAAA…	35	0
Bacteria__Actinobacteriota__Thermoleophilia__Solirubrobacterales__67-14__NA__GTGCCAGCCGCCGCGGTAATACGTAGGGGGCAAGCGTTGTCCGGAATCATTGGGCGTAAAGAGCGTGTAGGCGGCTTGATAAGTCGGCTGTGAAAGTCAGGGGCTCAACCCTTGAATGCCGGCCGATACTGTCAAGCTAGAGTCCGGAAGAGGCGAGTGGAATTCCTGGTGTAGCGGTGAAATGCGCAGATATCAGGAGGAACACCAATGGCGAAGGCAGCTCGCTGGGACGGTACTGACGCTGAGACGCGNNNNNNNNNNAATCATTGGGCGTAAAGAGCGTGTAGGCGGCTTGATAAGTCGGCTGTGAAAGTCAGGGGCT…	35	0
Bacteria__Actinobacteriota__Actinobacteria__Micrococcales__Microbacteriaceae__Candidatus Aquiluna__GTGTCAGCAGCCGCGGTAATACAGAGGGTGCAAGCGTTAATCGGAATTACTGGGCGTAAAGCGCGCGTAGGTGGTTTGTCACGTCTGCTGTGAAATTTCGAGGCTCAACCTCGAACTTGCAGTGGGTACGGGCAGGCTAGAGTGCGGTAGGGGAGATGGGAATTCCTGGTGTAGCGGTGGAATGCGCAGATATCAGGAGGAACACCAATGGCGAAGGCACATCTCTGGGCCGTAACTGACGCTGAGGAGCGNNNNNNNNNNAATTATTGGGCGTAAAGAGCTCGTAGGCGGTTTGTCACG…	34	0
Bacteria__Firmicutes__Bacilli__Staphylococcales__Staphylococcaceae__Staphylococcus__GTGCCAGCAGCCGCGGTAATACGTAGGTGGCAAGCGTTATCCGGAATTATTGGGCGTAAAGCGCGCGTAGGCGGTTTCTTAAGTCTGATGTGAAAGCCCACGGCTCAACCGTGGAGGGTCATTGGAAACTGGGAAACTTGAGTACAGAAGAGGAAAGTGGAATTCCATGTGTAGCGGTGAAATGCGCAGAGATATGGAGGAACACCAGTGGCGAAGGCGACTTTCTGGTCTGTAACTGACGCTGATGTGCGNNNNNNNNNNAATTATTGGGCGTAAAGCGCGCGTAGGCGGTTTCTTAAGTCTGATGTGAAAGCC…	33	0
Bacteria__Proteobacteria__Gammaproteobacteria__Pseudomonadales__Pseudomonadaceae__Pseudomonas__GTGTCAGCCGCCGCGGTAATACAGAGGGTGCAAGCGTTAATCGGAATTACTGGGCGTAAAGCGCGCGTAGGTGGTTTGTTAAGTTGAATGTGAAATCCCCGGGCTCAACCTGGGAACTGCATCCAAAACTGGCAAGCTAGAGTAGGGCAGAGGGTGGTGGAATTTCCTGTGTAGCGGTGAAATGCGTAGATATAGGAAGGAACACCAGTGGCGAAGGCGACCACCTGGGCTCATACTGACACTGAGGTGCGNNNNNNNNNNAATTACTGGGCGTAAAGCGCGCGTAGGTGGTTTGTTAAGTTGG…	33	0
Bacteria__Actinobacteriota__Actinobacteria__Micrococcales__NA__NA__TGTGTCAGCAGCCGCGGTAATACGTAGGGTGCAAGCGTTGTCCGGAATTATTGGGCGTAAAGAGCTCGTAGGCGGTTTGTCGCGTCTGCTGTGAAAACCCGAGGCTCAACCTCGGGCCTGCAGTGGGTACGGGCAGACTAGAGTGCGGTAGGGGAGATTGGAATTCCTGGTGTAGCGGTGGAATGCGCAGATATCAGGAGGAACACCGATGGCGAAGGCAGATCTCTGGGCCGTAACTGACGCTGAGGAGCNNNNNNNNNNATTATTGGGCGTAAAGAGCTCGTAGGCGGTTTGTCGCGTCTGGTGTGAAAACTCAAGGCTCAACCTTGAGC…	0	33
Bacteria__Proteobacteria__Alphaproteobacteria__Acetobacterales__Acetobacteraceae__NA__GTGTCAGCCGCCGCGGTAATACGAAGGGGGCTAGCGTTGCTCGGAATTACTGGGCGTAAAGGGCGCGTAGGCGGCACTGTTAGTCAGGCGTGAAAGTCCTGGGCTCAACCTGGGAACTGCGCTTGATACGGCAGAGCTAGAGGATGGAAGAGGGTCGCGGAATTCCCAGTGTAGAGGTGAAATTCGTAGATATTGGGAAGAACACCGGTGGCGAAGGCGGCGACCTGGTCCATTACTGACGCTGAGGCGCGNNNNNNNNNNAATTACTGGGCGTAAAGGGCGCGTAGGCGGCACTGTTAGTCAGGCGTGAAAG…	32	0
Bacteria__Actinobacteriota__Thermoleophilia__Solirubrobacterales__67-14__NA__GTGTCAGCAGCCGCGGTAATACGTAGGGGGCAAGCGTTGTCCGGAATCATTGGGCGTAAAGAGCGTGTAGGCGGCTTGATAAGTCGGCTGTGAAAGTCAGGGGCTCAACCCTTGAATGCCGGCCGATACTGTCAAGCTAGAGTCCGGAAGAGGCGAGTGGAATTCCTGGTGTAGCGGTGAAATGCGCAGATATCAGGAGGAACACCAATGGCGAAGGCAGCTCGCTGGGACGGTACTGACGCTGAGACGCGNNNNNNNNNNAATCATTGGGCGTAAAGAGCGTGTAGGCGGCTTGATAAGTCGGCTGTGAAAGTCAGGGGCT…	32	0
Bacteria__Proteobacteria__Gammaproteobacteria__Burkholderiales__Comamonadaceae__NA__GTGTCAGCAGCCGCGGTAATACGTAGGGTGCAAGCGTTAATCGGAATTACTGGGCGTAAAGCGTGCGCAGGCGGTGATGTAAGACAGTCGTGAAATCCCCGGGCTCAACCTGGGAATTGCGATTGTGACTGCATCGCTGGAGTGCGGCAGAGGGGGATGGAATTCCGCGTGTAGCAGTGAAATGCGTAGATATGCGGAGGAACACCGATGGCGAAGGCAATCCCCTGGGCCTGCACTGACGCTCATGCACGNNNNNNNNNNAATTACTGGGCGTAAAGCGTGCGCAGGCGGTTATGTAAGACAGATGTGAAATCC…	31	0
Bacteria__Proteobacteria__Gammaproteobacteria__Xanthomonadales__Xanthomonadaceae__Stenotrophomonas__GTGTCAGCAGCCGCGGTAATACGAAGGGTGCAAGCGTTACTCGGAATTACTGGGCGTAAAGCGTGCGTAGGTGGTCGTTTAAGTCCGTTGTGAAAGCCCTGGGCTCAACCTGGGAACTGCAGTGGATACTGGGCGACTAGAGTGTGGTAGAGGGTAGCGGAATTCCTGGTGTAGCAGTGAAATGCGTAGAGATCAGGAGGAACATCCATGGCGAAGGCAGCTACCTGGACCAACACTGACACTGAGGCACGNNNNNNNNNNAATTACTGGGCGTAAAGCGTGCGTAGGTGGTCGTTTAA…	31	0
Bacteria__Firmicutes__Clostridia__Lachnospirales__Lachnospiraceae__[Ruminococcus] torques group__GTGTCAGCAGCCGCGGTAATACGTATGGTGCAAGCGTTATCCGGATTTACTGGGTGTAAAGGGAGCGTAGACGGAGTGGCAAGTCTGATGTGAAAACCCGGGGCTCAACCCCGGGACTGCATTGGAAACTGTCAATCTGGAGTACCGGAGAGGTAAGCGGAATTCCTAGTGTAGCGGTGAAATGCGTAGATATTAGGAGGAACACCAGTGGCGAAGGCGGCTTACTGGACGGTAACTGACGTTGAGGCTCGNNNNNNNNNNATTTACTGGGTGTAAAGGGAGCGTAGACGGAGTGGCAAGTC…	31	0
Bacteria__Proteobacteria__Gammaproteobacteria__Burkholderiales__Alcaligenaceae__NA__AGTGTCAGCAGCCGCGGTAATACGTAGGGTGCAAGCGTTAATCGGAATTACTGGGCGTAAAGCGTGCGCAGGCGGTTCGGAAAGAAAGATGTGAAATCCCAGGGCTCAACCTTGGAACTGCATTTTTAACTACCGGACTAGAGTGTGTCAGAGGGGGGTGGAATTCCACGTGTAGCAGTGAAATGCGTAGATATGTGGAGGAACACCGATGGCGAAGGCAGCCCCCTGGGATAACACTGACGCTCAGGCACNNNNNNNNNNATTACTGGGCGTAAAGCGTGCGCAGGCGGTTCGGAAAGAAGGATGTGAAATCCC…	0	31
Bacteria__Proteobacteria__Gammaproteobacteria__Xanthomonadales__Xanthomonadaceae__Stenotrophomonas__GTGTCAGCCGCCGCGGTAATACGAAGGGTGCAAGCGTTACTCGGAATTACTGGGCGTAAAGCGTGCGTAGGTGGTCGTTTAAGTCCGTTGTGAAAGCCCTGGGCTCAACCTGGGAACTGCAGTGGATACTGGGCGACTAGAGTGTGGTAGAGGGTAGCGGAATTCCTGGTGTAGCAGTGAAATGCGTAGAGATCAGGAGGAACATCCATGGCGAAGGCAGCTACCTGGACCAACACTGACACTGAGGCACGNNNNNNNNNNAATTACTGGGCGTAAAGCGTGCGTAGGTGGTCGTTTAA…	30	0
Bacteria__Proteobacteria__Alphaproteobacteria__Rhizobiales__Xanthobacteraceae__NA__GTGTCAGCAGCCGCGGTAATACGAAGGGGGCTAGCGTTGCTCGGAATCACTGGGCGTAAAGCGCACGTAGGCGGACTCTTAAGTCGGTGGTGAAATCCTGGAGCTCAACTCCAGAACTGCCTTCGATACTGGGAGTCTCGAGTTCGGGAGAGGTGAGTGGAACTGCGAGTGTAGAGGTGAAATTCGTAGATATTCGCAAGAACACCAGTGGCGAAGGCGGCTCACTGGCCCGATACTGACGCTGAGGTGCGNNNNNNNNNNAATCACTGGGCGTAAAGGGTGCGTAGGCGGGTTTTTAAGTCAGGGGTGAAATCCT…	30	0
Bacteria__Proteobacteria__Gammaproteobacteria__Xanthomonadales__Xanthomonadaceae__Stenotrophomonas__GTGTCAGCAGCCGCGGTAATACGAAGGGTGCAAGCGTTACTCGGAATTACTGGGCGTAAAGCGTGCGTAGGTGGTCGTTTAAGTCCGTTGTGAAAGCCCTGGGCTCAACCTGGGAACTGCAGTGGATACTGGGCGACTAGAGTGTGGTAGAGGGTAGCGGAATTCCTGGTGTAGCAGTGAAATGCGTAGAGATCAGGAGGAACATCCATGGCGAAGGCAGCTACCTGGACCAACACTGACACTGAGGCACGNNNNNNNNNNAATTACTGGGCGTAAAGCGTGCGTAGGTGGTCGTTTAA…	30	0
Bacteria__Proteobacteria__Gammaproteobacteria__Xanthomonadales__Xanthomonadaceae__Stenotrophomonas__GTGCCAGCCGCCGCGGTAATACGAAGGGTGCAAGCGTTACTCGGAATTACTGGGCGTAAAGCGTGCGTAGGTGGTCGTTTAAGTCCGTTGTGAAAGCCCTGGGCTCAACCTGGGAACTGCAGTGGATACTGGGCGACTAGAGTGTGGTAGAGGGTAGCGGAATTCCTGGTGTAGCAGTGAAATGCGTAGAGATCAGGAGGAACATCCATGGCGAAGGCAGCTACCTGGACCAACACTGACACTGAGGCACGNNNNNNNNNNAATTACTGGGCGTAAAGCGTGCGTAGGTGGTCGTTTAA…	29	0
Bacteria__Firmicutes__Clostridia__Clostridiales__Clostridiaceae__Clostridium sensu stricto 1__GTGTCAGCAGCCGCGGTAATACGTAGGTGGCGAGCGTTGTCCGGATTTACTGGGCGTAAAGGGAGCGTAGGTGGATTTTTAAGTGAGATGTGAAATACTCGGGCTTAACCTGAGTGCTGCATTTCAAACTGGAAGTCTAGAGTGCAGGAGAGGAGAAGGGAATTCCTAGTGTAGCGGTGAAATGCGTAGAGATTAGGAAGAACACCAGTGGCGAAGGCGCTTCTCTGGACTGTAACTGACGCTGAGGCTCGNNNNNNNNNNATTTACTGGGCGTAAAGGGAGCGTAGGTGGATTTTTAAGTGAGA…	29	0
Bacteria__Proteobacteria__Alphaproteobacteria__Rhodobacterales__Rhodobacteraceae__NA__GTGTCAGCCGCCGCGGTAATACGGAGGGGGCTAGCGTTGTTCGGAATTACTGGGCGTAAAGCGCACGTAGGCGGACCAGAAAGTTGGGGGTGAAATCCCGGGGCTCAACCCCGGAACTGCCTTCAAAACTATTGGTCTGGAGTTCGAGAGAGGTGAGTGGAATACCGAGTGTAGAGGTGAAATTCGTAGATATTCGGTGGAACACCAGTGGCGAAGGCGGCTCACTGGCTCGATACTGACGCTGAGGTGCGNNNNNNNNNNATTTACTGGGCGTAAAGCGCACGTAGGCGGACTATTAAGTCAGGGGTGAAAT…	29	0
Bacteria__Actinobacteriota__Actinobacteria__Micrococcales__Brevibacteriaceae__Brevibacterium__GTGTCAGCAGCCGCGGTAATACGTAGGGTACAAGCGTTGTCCGGAATTATTGGGCGTAAAGAGCTCGTAGGCGGTTCGTCGCGTCTGCTGTGGAAACGCAAGGCTCAACCTTGCGCGTGCAGTGGGTACGGGCGGACTAGAGTGCAGTAGGGGAGTCTGGAATTCCTGGTGTAGCGGTGAAATGCGCAGATATCAGGAGGAACACCGGTGGCGAAGGCGGGACTCTGGGCTGTAACTGACGCTGAGGAGCGNNNNNNNNNNAATTATTGGGCGTAAAGAGCTCGTAGGTGGTTGGTCACGTCTGC…	29	0
Bacteria__Actinobacteriota__Actinobacteria__Corynebacteriales__Corynebacteriales Incertae Sedis__Tomitella__GTGTCAGCAGCCGCGGTAATACGTAGGGTGCAAGCGTTGTCCGGAATTATTGGGCGTAAAGAGCTCGTAGGTGGTTTGTCGCGTTGTTCGTGAAAACCGGAGGCTTAACCTCTGGCGTGCGGGCGATACGGGCAGACTTGAGTACTGCAGGGGAGACTGGAATTCCTGGTGTAGCGGTGGAATGCGCAGATATCAGGAGGAACACCGGTGGCGAAGGCGGGTCTCTGGGCAGTAACTGACGCTGAGGAGCGNNNNNNNNNNAATTACTGGGCGTAAAGAGTTCGTAGGCGG…	25	0
Bacteria__Firmicutes__Clostridia__Lachnospirales__Lachnospiraceae__Blautia__GTGTCAGCCGCCGCGGTAATACGTAGGGGGCAAGCGTTATCCGGATTTACTGGGTGTAAAGGGAGCGTAGACGGTGTGGCAAGTCTGATGTGAAAGGCATGGGCTCAACCTGTGGACTGCATTGGAAACTGTCATACTTGAGTGCCGGAGGGGTAAGCGGAATTCCTAGTGTAGCGGTGAAATGCGTAGATATTAGGAGGAACACCAGTGGCGAAGGCGGCTTACTGGACGGTAACTGACGTTGAGGCTCGNNNNNNNNNNATTTACTGGGTGTAAAGGGAGCGTAGACGGAGTGGCAAGTCTGATGTGAAAACCCGGGGCTC…	25	0
Bacteria__Proteobacteria__Gammaproteobacteria__Pseudomonadales__Moraxellaceae__Acinetobacter__GTGTCAGCCGCCGCGGTAATACAGAGGGTGCGAGCGTTAATCGGATTTACTGGGCGTAAAGCGTGCGTAGGCGGCTTTTTAAGTCGGATGTGAAATCCCTGAGCTTAACTTAGGAATTGCATTCGATACTGGGAAGCTAGAGTATGGGAGAGGATGGTAGAATTCCAGGTGTAGCGGTGAAATGCGTAGAGATCTGGAGGAATACCGATGGCGAAGGCAGCCATCTGGCCTAATACTGACGCTGAGGTACGNNNNNNNNNNATTTACTGGGCGTAAAGCGTGCGTAGGTGGCCAATTAAGTCAAA…	24	0
Bacteria__Actinobacteriota__Actinobacteria__Corynebacteriales__Corynebacteriaceae__Corynebacterium__GTGTCAGCAGCCGCGGTAATACGTAGGGTGCGAGCGTTGTCCGGAATTACTGGGCGTAAAGAGCTCGTAGGTGGTTTGTCACGTCGTCTGTGAAATTCCGGGGCTTAACTCCGGGCGTGCAGGCGATACGGGCATAACTTGAGTACTGTAGGGGAGACTGGAATTCCTGGTGTAGCGGTGAAATGCGCAGATATCAGGAGGAACACCGATGGCGAAGGCAGGTCTCTGGGCAGTTACTGACGCTGAGGAGCNNNNNNNNNNAATTACTGGGCGTAAAGAGCTCGTAGGTGGTTTGTCGC…	24	0
Bacteria__Actinobacteriota__Actinobacteria__Corynebacteriales__Corynebacteriales Incertae Sedis__Tomitella__GTGTCAGCCGCCGCGGTAATACGTAGGGTCCGAGCGTTGTCCGGAATTACTGGGCGTAAAGAGCTCGTAGGTGGTTTGTCGCGTTGTTCGTGAAAACTCACAGCTTAACTGTGGGCGTGCGGGCGATACGGGCAGACTAGAGTACTGCAGGGGAGACTGGAATTCCTGGTGTAGCGGTGGAATGCGCAGATATCAGGAGGAACACCGGTGGCGAAGGCGGGTCTCTGGGCAGTAACTGACGCTGAGGAGCGNNNNNNNNNNAATTACTGGGCGTAAAGAGTTCGTAGGCGG…	22	0
Bacteria__Proteobacteria__Gammaproteobacteria__Pseudomonadales__Moraxellaceae__Acinetobacter__GTGTCAGCAGCCGCGGTAATACAGAGGGTGCGAGCGTTAATCGGATTTACTGGGCGTAAAGCGTGCGTAGGCGGCTTTTTAAGTCGGATGTGAAATCCCTGAGCTTAACTTAGGAATTGCATTCGATACTGGGAAGCTAGAGTATGGGAGAGGATGGTAGAATTCCAGGTGTAGCGGTGAAATGCGTAGAGATCTGGAGGAATACCGATGGCGAAGGCAGCCATCTGGCCTAATACTGACGCTGAGGTACGNNNNNNNNNNAATTACTGGGCGTAAAGCGCGCGTAGGCGGTTTATTAAGTCGGA…	21	0
Bacteria__Firmicutes__Bacilli__Bacillales__Bacillaceae__Virgibacillus__GTGTCAGCAGCCGCGGTAATACGTAGGGGGCAAGCGTTGTCCGGAATTATTGGGCGTAAAGCGCTCGCAGGCGGTCTTTTAAGTCTGATGTGAAATCTTGCGGCTCAACCGCAAGCGGTCATTGGAAACTGGAGGACTTGAGTACAGAAGAGGAGAGTGGAATTCCACGTGTAGCGGTGAAATGCGTAGAGATGTGGAGGAACACCAGTGGCGAAGGCGACTCTCTGGTCTGTAACTGACGCTGAGGAGCGNNNNNNNNNNAATTATTGGGCGTAAAGCGCGCGCAGGCGGTCTTTTAAGTCTGATGTGAAAGCTCACGGCTTAACCG…	20	0
Bacteria__Proteobacteria__Gammaproteobacteria__Burkholderiales__Comamonadaceae__NA__GTGCCAGCCGCCGCGGTAATACGTAGGGTGCAAGCGTTAATCGGAATTACTGGGCGTAAAGCGTGCGCAGGCAGTTATGCAAAACAGAGGTGAAATCCCCGGGCTCAACCTGGGAACTGCCTTTGTGACTGCATAGCTAGAGTACGGTAGAGGGGGATGGAATTCCGCGTGTAGCAGTGAAATGCGTAGATATGCGGAGGAACACCGATGGCGAAGACAATCCCCTGGACCTGTACTGACGCTCATGCACANNNNNNNNNNAATTACTGGGCGTAAAGCGTGCGCAGGCGGTTATGTAAGACAGATGTGAAATCC…	20	0
Bacteria__Firmicutes__Bacilli__Bacillales__NA__NA__GTGCCAGCCGCCGCGGTAATACGTAGGTGGCAAGCGTTGTCCGGAATTATTGGGCGTAAAGCGCGCGCAGGCGGTCCTTTAAGTCTGATGTGAAAGCCCACGGCTCAACCGTGGAAGGTCATTGGAAACTGGGGGACTTGAGTACAGAAGAGGAAAGCGGAATTCCACGTGTAGCGGTGAAATGCGTAGAGATGTGGAGGAACACCAGTGGCGAAGGCGGCTTTCTGGTCTGTAACTGACGCTGAGGCGCGNNNNNNNNNNAATTATTGGGCGTAAAGCGCGCGCAGGCGGTCTTTTAAGTCTGATGTGAAAGCTCACGGCTTAACCGTGAATGGTCATTGGAAACTG…	20	0
Bacteria__Proteobacteria__Gammaproteobacteria__Pseudomonadales__Moraxellaceae__Acinetobacter__GTGTCAGCCGCCGCGGTAATACAGAGGGTGCGAGCGTTAATCGGATTTACTGGGCGTAAAGCGTGCGTAGGCGGCTTTTTAAGTCGGATGTGAAATCCCTGAGCTTAACTTAGGAATTGCATTCGATACTGGGAAGCTAGAGTATGGGAGAGGATGGTAGAATTCCAGGTGTAGCGGTGAAATGCGTAGAGATCTGGAGGAATACCGATGGCGAAGGCAGCCATCTGGCCTAATACTGACGCTGAGGTACGNNNNNNNNNNAATTACTGGGCGTAAAGCGCGCGTAGGCGGTTTATTAAGTCGGA…	20	0
Bacteria__Actinobacteriota__Thermoleophilia__Solirubrobacterales__67-14__NA__GTGCCAGCCGCCGCGGTAATACGTAGGGGGCAAGCGTTGTCCGGAATCATTGGGCGTAAAGCGCGCGTAGGCGGCTCTGTAAGTCCGTTGTGAAAGTCAAAGGCTCAACCTTTGAAAGCCGATGGATACTGCAGAGCTAGAGTCCGGAAGAGGCGAGTGGAATTCCTGGTGTAGCGGTGGAATGCGCAGATATCAGGAGGAACACCAATAGCGAAGGCAGCTCGCTGGGACGGTACTGACGCTAAGGCGCGNNNNNNNNNNAATCATTGGGCGTAAAGAGCGTGTAGGCGGCTTGATAAGTCGGCTGTGAAAGTCAGGGGCT…	19	0
Bacteria__Proteobacteria__Alphaproteobacteria__Rhizobiales__Beijerinckiaceae__1174-901-12__GTGTCAGCCGCCGCGGTAATACGAAGGGGGCTAGCGTTGTTCGGAATCACTGGGCGTAAAGGGTGCGTAGGCGGGATCTTAAGTCAGGGGTGAAATCCCGAGGCTCAACCTCGGAACTGCCTTTGATACTGGGGTCCTTGAGTCCGGAAGAGGTGAGTGGAACTGCGAGTGTAGAGGTGAAATTCGTAGATATTCGCAAGAACACCGGTGGCGAAGGCGGCTCACTGGTCCGGAACTGACGCTGAGGCACGNNNNNNNNNNAATCACTGGGCGTAAAGGGTGCGTAGGCGGGTTTTTAAGTCAGGGGT…	19	0
Bacteria__Proteobacteria__Gammaproteobacteria__Pseudomonadales__Moraxellaceae__Alkanindiges__GTGTCAGCCGCCGCGGTAATACAGAGGGTGCGAGCGTTAATCGGAATTACTGGGCGTAAAGCGCGCGTAGGCGGTTTATTAAGTCGGATGTGAAAGCCCTGAGCTTAACTTAGGAATTGCATTCGATACTGGTAAGCTAGAGTATGGGAGAGGAAGGTAGAATTCCAGGTGTAGCGGTGAAATGCGTAGAGATCTGGAGGAATACCGATGGCGAAGGCAGCCTTCTGGCCTAATACTGACGCTGAGGTGCGNNNNNNNNNNAATTACTGGGCGTAAAGCGCGCGTAGGCGGTTTATTAAGTCGGAT…	19	0
Bacteria__Proteobacteria__Gammaproteobacteria__Pseudomonadales__Moraxellaceae__Acinetobacter__GTGCCAGCAGCCGCGGTAATACAGAGGGTGCGAGCGTTAATCGGATTTACTGGGCGTAAAGCGTGCGTAGGCGGCTTTTTAAGTCGGATGTGAAATCCCTGAGCTTAACTTAGGAATTGCATTCGATACTGGGAAGCTAGAGTATGGGAGAGGATGGTAGAATTCCAGGTGTAGCGGTGAAATGCGTAGAGATCTGGAGGAATACCGATGGCGAAGGCAGCCATCTGGCCTAATACTGACGCTGAGGTACGNNNNNNNNNNATTTACTGGGCGTAAAGCGTGCGTAGGTGGCCAATTAAGTCAAA…	19	0
Bacteria__Firmicutes__Bacilli__Bacillales__Bacillaceae__Pseudogracilibacillus__GTGCCAGCCGCCGCGGTAATACGTAGGGGGCGAGCGTTGTCCGGAATTATTGGGCGTAAAGGGCGCGCAGGCGGCCTTCTAAGTCTGATGTGAAATCTTGTGGCTTAACCACAAGCGGTCATTGGAAACTGGAGGGCTTGAGTACAGAAGAGGAGAGTGGAATTCCACGTGTAGCGGTGAAATGCGTAGAGATGTGGAGGAACACCAGTGGCGAAGGCGACTCTCTGGTCTGTAACTGACGCTGAGGCGCGNNNNNNNNNNAATTATTGGGCGTAAAGGGCGCGCAGGCGGCCTTCTAAGTCTGATGTGAAATCTCGTGG…	17	0
Bacteria__Proteobacteria__Gammaproteobacteria__Burkholderiales__Alcaligenaceae__NA__GTGCCAGCAGCCGCGGTAATACGTAGGGTGCAAGCGTTAATCGGAATTACTGGGCGTAAAGCGTGCGCAGGCGGTTTGGAAAGAAAGATGTGAAATCCCAGAGCTTAACTTTGGAACTGCATTTTTAACTGCCAAGCTAGAGTATGTCAGAGGGGGGTAGAATTCCACGTGTAGCAGTGAAATGCGTAGAGATGTGGAGGAATACCGATGGCGAAGGCAGCCCCCTGGGATAATACTGACGCTCATGCACGNNNNNNNNNNAATTACTGGGCGTAAAGCGTGCGCAGGCGGTTCGGAAAGAAAGATGTGAAATCC…	17	0
Bacteria__Proteobacteria__Gammaproteobacteria__Xanthomonadales__Xanthomonadaceae__Stenotrophomonas__GTGCCAGCAGCCGCGGTAATACGAAGGGTGCAAGCGTTACTCGGAATTACTGGGCGTAAAGCGTGCGTAGGTGGTCGTTTAAGTCCGTTGTGAAAGCCCTGGGCTCAACCTGGGAACTGCAGTGGATACTGGGCGACTAGAGTGTGGTAGAGGGTAGCGGAATTCCTGGTGTAGCAGTGAAATGCGTAGAGATCAGGAGGAACATCCATGGCGAAGGCAGCTACCTGGACCAACACTGACACTGAGGCACGNNNNNNNNNNAATTACTGGGCGTAAAGCGTGCGTAGGTGGTCGTTTAA…	17	0
Bacteria__Firmicutes__Bacilli__Paenibacillales__Paenibacillaceae__Paenibacillus__GTGTCAGCAGCCGCGGTAATACGTAGGGGGCAAGCGTTGTCCGGAATTATTGGGCGTAAAGCGCGCGCAGGCGGCTACTTAAGTCTGGTGTTTAAACCATGGGCTCAACCTGTGGTCGCACTGGAAACTGGGTGGCTTGAGTACAGAAGAGGAAAGTGGAATTCCACGTGTAGCGGTGAAATGCGTAGAGATGTGGAGGAACACCAGTGGCGAAGGCGACTTTCTGGGCTGTAACTGACGCTGAGGCGCGANNNNNNNNNNAATTATTGGGCGTAAAGCGCGCGCAGGCGGTCTTTTAAGTCTGATGTGAAAGCTCAC…	17	0
Bacteria__Proteobacteria__Gammaproteobacteria__Pseudomonadales__Moraxellaceae__Acinetobacter__GTGCCAGCCGCCGCGGTAATACAGAGGGTGCGAGCGTTAATCGGATTTACTGGGCGTAAAGCGTGCGTAGGCGGCTTTTTAAGTCGGATGTGAAATCCCTGAGCTTAACTTAGGAATTGCATTCGATACTGGGAAGCTAGAGTATGGGAGAGGATGGTAGAATTCCAGGTGTAGCGGTGAAATGCGTAGAGATCTGGAGGAATACCGATGGCGAAGGCAGCCATCTGGCCTAATACTGACGCTGAGGTACGNNNNNNNNNNATTTACTGGGCGTAAAGCGTGCGTAGGTGGCCAATTAAGTCAAA…	16	0
Bacteria__Proteobacteria__Gammaproteobacteria__Pseudomonadales__Moraxellaceae__Acinetobacter__GTGTCAGCAGCCGCGGTAATACAGAGGGTGCGAGCGTTAATCGGATTTACTGGGCGTAAAGCGTGCGTAGGCGGCTTTTTAAGTCGGATGTGAAATCCCTGAGCTTAACTTAGGAATTGCATTCGATACTGGGAAGCTAGAGTATGGGAGAGGATGGTAGAATTCCAGGTGTAGCGGTGAAATGCGTAGAGATCTGGAGGAATACCGATGGCGAAGGCAGCCATCTGGCCTAATACTGACGCTGAGGTACGNNNNNNNNNNATTTACTGGGCGTAAAGCGTGCGTAGGTGGCCAATTAAGTCAAA…	16	0
Bacteria__Firmicutes__Bacilli__Bacillales__Bacillaceae__Virgibacillus__GTGTCAGCCGCCGCGGTAATACGTAGGTGGCAAGCGTTGTCCGGAATTATTGGGCGTAAAGCGCGCGCAGGCGGTTTTTTAAGTCTGATGTGAAATCTTATGGCTTAACCATAAGCGTGCATTGGAAACTGGAGAGCTTGAGTACAGAAGAGGAGAGTGGAATTCCACGTGTAGCGGTGAAATGCGTAGAGATGTGGAGGAACACCAGTGGCGAAGGCGACTCTCTGGTCTGTAACTGACGCTGAGGTGCGNNNNNNNNNNAATTATTGGGCGTAAAGGGCGCGCAGGCGGTTCTTTAAGTCTGATGTGAAATCTTGCGGCTTAACCG…	15	0
Bacteria__Firmicutes__Bacilli__Bacillales__Planococcaceae__Savagea__GTGTCAGCAGCCGCGGTAATACGTAGGTGGCAAGCGTTGTCCGGAATTATTGGGCGTAAAGCGCGCGCAGGCGGCCTTTTAAGTCTGATGTGAAAGCCCACGGCTTAACCGTGGAAGGTCATTGGAAACTGGAAGGCTTGAGGATAGAAGAGGAAAGTGGAATTCCACGTGTAGCGGTGAAATGCGTAGAGATGTGGAGGAACACCAGTGGCGAAGGCGACTTTCTGGTCTATAACTGACGCTGAGGCGCGNNNNNNNNNNAATTATTGGGCGTAAAGCGCGCGCAGGCGGTCTTTTAAGTCTGATGTGAAAGCTCACGGCTTAACCGTGA…	15	0
Bacteria__Firmicutes__Bacilli__Bacillales__Bacillaceae__Virgibacillus__GTGTCAGCCGCCGCGGTAATACGTAGGTGGCAAGCGTTGTCCGGAATTATTGGGCGTAAAGCGCGCGCAGGCGGTTTTTTAAGTCTGATGTGAAATCTTATGGCTTAACCATAAGCGTGCATTGGAAACTGGAGAGCTTGAGTACAGAAGAGGAGAGTGGAATTCCACGTGTAGCGGTGAAATGCGTAGAGATGTGGAGGAACACCAGTGGCGAAGGCGACTCTCTGGTCTGTAACTGACGCTGAGGTGCGNNNNNNNNNNAATTATTGGGCGTAAAGCGCGCGCAGGCGGTCTTTTAAGTCTGATGTGAAAGCTCACGGCTTAACCG…	15	0
Bacteria__Proteobacteria__Alphaproteobacteria__Rhizobiales__Rhizobiaceae__NA__TGTGCCAGCCGCCGCGGTAATACGAAGGGGGCTAGCGTTGTTCGGATTTACTGGGCGTAAAGCGCACGTAGGCGGACTTTTAAGTCAGGGGTGAAATCCCGGGGCTCAACCCCGGAACTGCCTTTGATACTGGAAGTCTTGAGTATGGTAGAGGTGAGTGGAATTCCGAGTGTAGAGGTGAAATTCGTAGATATTCGGAGGAACACCAGTGGCGAAGGCGGCTCACTGGACCATTACTGACGCTGAGGTGCNNNNNNNNNNTTTACTGGGCGTAAAGCGCACGTAGGCGGGCTTTTAAGTCAGAGGTGAAATCCCAGGGCT…	0	15
Bacteria__Firmicutes__Clostridia__Lachnospirales__Lachnospiraceae__Agathobacter__GTGTCAGCCGCCGCGGTAATACGTATGGTGCAAGCGTTATCCGGATTTACTGGGTGTAAAGGGAGCGCAGGCGGTGCGGCAAGTCTGATGTGAAAGCCCGGGGCTCAACCCCGGTACTGCATTGGAAACTGTCGTACTAGAGTGTCGGAGGGGTAAGCGGAATTCCTAGTGTAGCGGTGAAATGCGTAGATATTAGGAGGAACACCAGTGGCGAAGGCGGCTTACTGGACGATAACTGACGCTGAGGCTCGNNNNNNNNNNATTTACTGGGTGTAAAGGGAGCGTAGACGGAGTGGCAAGTCTGATGTGAAAACCCGG…	14	0
Bacteria__Proteobacteria__Gammaproteobacteria__Burkholderiales__Chromobacteriaceae__Paludibacterium__GTGTCAGCAGCCGCGGTAATACGTAGGGTGCAAGCGTTAATCGGAATTACTGGGCGTAAAGCGTGCGCAAGCGGTTGTGCAAGTCTGATGTGAAAGCCCCGGGCTTAACCTGGGAACGGCATTGGAGACTGCACAGCTAGAGTACGTCAGAGGGGGGTAGAATTCCACGTGTAGCAGTGAAATGCGTAGAGATGTGGAGGAATACCGATGGCGAAGGCAGCCCCCTGGGATGATACTGACGCTCATGCACGNNNNNNNNNNAATTACTGGGCGTAAAGCGTGCGCAGGCGGTTGTGCA…	14	0
Bacteria__Firmicutes__Bacilli__Bacillales__Bacillaceae__NA__GTGCCAGCCGCCGCGGTAATACGTAGGGGGCGAGCGTTGTCCGGAATTATTGGGCGTAAAGGGCGCGCAGGCGGCCTTCTAAGTCTGATGTGAAATCTTGTGGCTTAACCACAAGCGGTCATTGGAAACTGGAGGGCTTGAGTACAGAAGAGGAGAGTGGAATTCCACGTGTAGCGGTGAAATGCGTAGAGATGTGGAGGAACACCAGTGGCGAAGGCGACTCTCTGGTCTGTAACTGACGCTGAGGCGCGNNNNNNNNNNAATTATTGGGCGTAAAGGGCGCGCAGGCGGTTCTTTAAGTCTGATGTGAAATCTTGCGGCTTAACCGCAAGCGGTCAT…	14	0
Bacteria__Firmicutes__Bacilli__Bacillales__Bacillaceae__NA__CGTGTCAGCCGCCGCGGTAATACGTAGGTGGCAAGCGTTGTCCGGAATTATTGGGCGTAAAGCGCGCGCAGGCGGTCTTTTAAGTCTGATGTGAAAGCCCACGGCTCAACCGTGGAAGGTCATTGGAAACTGAAGGACTTGAGTACAGAAGAGGAAAGCGGAATTCCACGTGTAGCGGTGAAATGCGTAGAGATGTGGAGGAACACCAGTGGCGAAGGCGGCTTTCTGGTCTGTAACTGACGCTGAGGCGCNNNNNNNNNNTTTATTGGGCGTAAAGCGAGCGCAGGCGGTTCTTTAAGTCTGATGTGAAAGCCCCCAGCTCAACTGGGGAAGGTCATT…	0	13
Bacteria__Proteobacteria__Gammaproteobacteria__Burkholderiales__Alcaligenaceae__NA__TGTGTCAGCCGCCGCGGTAATACGTAGGGTGCAAGCGTTAATCGGAATTACTGGGCGTAAAGCGTGCGCAGGCGGTTCGGAAAGAAAGATGTGAAATCCCAGGGCTCAACCTTGGAACTGCATTTTTAACTCCCGAACTAGAGTATGTCAGAGGGGGGTGGAATTCCACGTGTAGCAGTGAAATGCGTAGATATGTGGAGGAACACCGATGGCGAAGGCAGCCCCCTGGGATAATACTGACGCTCATGCACNNNNNNNNNNATTACTGGGCGTAAAGCGTGCGCAGGCGGTTCGGAAAGAAGGATGTGAAATCCC…	0	12
Bacteria__Proteobacteria__Gammaproteobacteria__Burkholderiales__Oxalobacteraceae__NA__GTGCCAGCAGCCGCGGTAATACGTAGGGTGCAAGCGTTAATCGGAATTACTGGGCGTAAAGCGTGCGCAGGCGGTTTTGTAAGACTGTCGTGAAATCCCCGGGCTCAACCTGGGAATGACGATGGTGACTGCAAGGCTAGAGTTTGGCAGAGGGGGGTAGAATTCCACGTGTAGCAGTGAAATGCGTAGATATGTGGAGGAACACCGATGGCGAAGGCAGCCCCCTGGGTCAAAACTGACGCTCATGCACGNNNNNNNNNNAATTACTGGGCGTAAAGCGTGCGCAGGCGGTTGTGCAAGACCGATGTGAAAT…	11	0
Bacteria__Firmicutes__Clostridia__Lachnospirales__Lachnospiraceae__Blautia__GTGTCAGCCGCCGCGGTAATACGTAGGGGGCAAGCGTTATCCGGATTTACTGGGTGTAAAGGGAGCGTAGACGGCGCAGCAAGTCTGATGTGAAAGGCAGGGGCTTAACCCCTGGACTGCATTGGAAACTGCTGTGCTTGAGTGCCGGAGGGGTAAGCGGAATTCCTAGTGTAGCGGTGAAATGCGTAGATATTAGGAGGAACACCAGTGGCGAAGGCGGCTTACTGGACGGTAACTGACGTTGAGGCTCGNNNNNNNNNNATTTACTGGGTGTAAAGGGAGCGTAGACGGAGTGGCAAGTCTGATGTGAAAACCCGGGGCTC…	11	0
Bacteria__Proteobacteria__Alphaproteobacteria__Rhodobacterales__Rhodobacteraceae__NA__GTGTCAGCAGCCGCGGTAATACGGAGGGAGCTAGCGTTGTTCGGAATTACTGGGCGTAAAGCGCACGTAGGCGGTTACTCAAGTCAGAGGTGAAAGCCCGGGGCTCAACCCCGGAACTGCCTTTGAAACTAGGTGACTGGAATCTTGGAGAGGCGAGTGGAATTCCGAGTGTAGAGGTGAAATTCGTAGATATTTGGAAGAACACCAGTGGCGAAGGCGACTCGCTGGACAAGTATTGACGCTGAGGTGCGNNNNNNNNNNATTTACTGGGCGTAAAGCGCACGTAGGCGGACTATTAAGTCAGGGGTGAAAT…	10	0
Bacteria__Proteobacteria__Gammaproteobacteria__Burkholderiales__Alcaligenaceae__Achromobacter__GTGCCAGCCGCCGCGGTAATACGTAGGGTGCAAGCGTTAATCGGAATTACTGGGCGTAAAGCGTGCGCAGGCGGTTCGGAAAGAAAGATGTGAAATCCCAGAGCTTAACTTTGGAACTGCATTTTTAACTACCGGGCTAGAGTGTGTCAGAGGGAGGTGGAATTCCGCGTGTAGCAGTGAAATGCGTAGATATGCGGAGGAACACCGATGGCGAAGGCAATCCCCTGGACCTGTACTGACGCTCATGCACGNNNNNNNNNNAATTACTGGGCGTAAAGCGTGCGCAGGCGGTTCGGAAAGAAAG…	10	0
Bacteria__Proteobacteria__Alphaproteobacteria__Rhizobiales__Rhizobiaceae__Allorhizobium-Neorhizobium-Pararhizobium-Rhizobium__GTGTCAGCAGCCGCGGTAATACGAAGGGGGCTAGCGTTGTTCGGATTTACTGGGCGTAAAGCGCGCGTAGGCGGATATTTAAGTCAGAGGTGAAATCCCAGGGCTCAACCCTGGAACTGCCTTTGATACTGGATGTCTAGAGTATGGAAGAGGTGAGTGGAATTCCGAGTGTAGAGGTGGAATTCGTAGATATTCGGAGGAACACCAGTGGCGAAGGCGGCTCACTGGTCCATTACTGACGCTGAGGTGCGNNNNNNNNNNAATTACTGGGCG…	10	0
Bacteria__Firmicutes__Clostridia__Lachnospirales__Lachnospiraceae__Blautia__GTGTCAGCAGCCGCGGTAATACGTAGGGGGCAAGCGTTATCCGGATTTACTGGGTGTAAAGGGAGCGTAGACGGACTGGCAAGTCTGATGTGAAAGGCGGGGGCTCAACCCCTGGACTGCATTGGAAACTGTTAGTCTTGAGTGCCGGAGAGGTAAGCGGAATTCCTAGTGTAGCGGTGAAATGCGTAGATATTAGGAGGAACACCAGTGGCGAAGGCGGCTTACTGGACGGTAACTGACGTTGAGGCTCGNNNNNNNNNNATTTACTGGGTGTAAAGGGAGCGTAGACGGAGTGGCAAGTCTGATGTGAAAACCCGGGGCTC…	10	0
Bacteria__Proteobacteria__Alphaproteobacteria__Rhizobiales__Rhizobiaceae__NA__GTGTCAGCAGCCGCGGTAATACGAAGGGGGCTAGCGTTGTTCGGATTTACTGGGCGTAAAGCGCGCGTAGGCGGATATTTAAGTCAGAGGTGAAATCCCAGGGCTCAACCCTGGAACTGCCTTTGATACTGGATGTCTAGAGTATGGAAGAGGTGAGTGGAATTCCGAGTGTAGAGGTGGAATTCGTAGATATTCGGAGGAACACCAGTGGCGAAGGCGGCTCACTGGTCCATTACTGACGCTGAGGTGCGNNNNNNNNNNATTTACTGGGCGTAAAGCGCACGTAGGCGGACTATTAAGTCAGGGGTGAAATCCCGGGGC…	8	0
Bacteria__Proteobacteria__Gammaproteobacteria__Burkholderiales__Oxalobacteraceae__NA__GTGCCAGCAGCCGCGGTAATACGTAGGGTGCAAGCGTTAATCGGATTTACTGGGCGTAAAGCGTACGCAGGCGGCTTGGTAAGACAGATGTGAAATCCCCGGGCTTAACCTGGGAACTGCATTTGTGACTGCCTGGCTCGAGTCTGTCAGAGGGGGGTGGAATTCCACGTGTAGCAGTGAAATGCGTAGAGATGTGGAGGAACACCGATGGCGAAGGCAGCCCCCTGGGATGAGACTGACGCTCATGTACGNNNNNNNNNNAATTACTGGGCGTAAAGCGTGCGCAGGCGGTTGTGCAAGACCGATGTGAAAT…	7	0
Bacteria__Proteobacteria__Gammaproteobacteria__Burkholderiales__Oxalobacteraceae__NA__GTGTCAGCAGCCGCGGTAATACGTAGGGTGCAAGCGTTAATCGGAATTACTGGGCGTAAAGCGTGCGCAGGCGGTCCGCTAAGACAGATGTGAAATCCCCGGGCTTAACCTGGGAACTGCATTTGTGACTGGCGGGCTAGAGTATGGCAGAGGGGGGTAGAATTCCACGTGTAGCAGTGAAATGCGTAGAGATGTGGAGGAATACCGATGGCGAAGGCAGCCCCCTGGGCCAATACTGACGCTCATGCACGNNNNNNNNNNAATTACTGGGCGTAAAGCGTGCGCAGGCGGTTGTGCAAGACCGATGTGAAAT…	7	0
Bacteria__Firmicutes__Clostridia__Clostridiales__Clostridiaceae__Clostridium sensu stricto 1__GTGTCAGCCGCCGCGGTAATACGTAGGTGGCAAGCGTTGTCCGGATTTACTGGGCGTAAAGGGAGCGTAGGTGGACTTTTAAGTGAGATGTGAAATACTCGGGCTCAACCCGAGAACTGCATTTCAAACTGGAAGTCTAGAGTGCAGGAGAGGAAAGTGGAATTCCTAGTGTAGCGGTGAAATGCGTAGATATTAGGAAGAACACCAGTGGCGAAGGCGACTTTCTGGACTGTAACTGACACTGAGGCTCGNNNNNNNNNNATTTACTGGGCGTAAAGGGAGCGTAGGTGGATTTTTAAGTGAGA…	7	0
Bacteria__Proteobacteria__Alphaproteobacteria__Rhizobiales__Rhizobiaceae__Mesorhizobium__GTGCCAGCAGCCGCGGTAATACGAAGGGGGCTAGCGTTGTTCGGATTTACTGGGCGTAAAGCGCACGTAGGCGGATTGTTAAGTCAGGGGTGAAATCCTGGAGCTCAACTCCAGAACTGCCTTTGATACTGGCAATCTTGAGTCCGGAAGAGGTGAGTGGAACTCCTAGTGTAGAGGTGGAATTCGTAGATATTAGGAAGAACACCAGTGGCGAAGGCGGCTCACTGGTCCGGTACTGACGCTGAGGTGCGNNNNNNNNNNAATTACTGGGCGTAAAGCGCACGTAGGCGGATACTTAAGTCAGGGGTGA…	6	0
Bacteria__Actinobacteriota__Actinobacteria__Corynebacteriales__Corynebacteriales Incertae Sedis__Tomitella__GTGTCAGCCGCCGCGGTAATACGTAGGGTGCGAGCGTTGTCCGGAATTACTGGGCGTAAAGAGCTCGTAGGCGGTTTGTCGCGTCGTTCGTGAAAACTTGGGGCTTAACTCCAAGCGTGCGGGCGATACGGGCAGACTTGAGTACTACAGGGGAGACTGGAATTCCTGGTGTAGCGGTGAAATGCGCAGATATCAGGAGGAACACCGGTGGCGAAGGCGGGTCTCTGGGTAGTAACTGACGCTGAGGAGCGNNNNNNNNNNAATTACTGGGCGTAAAGAGTTCGTAGGCGG…	6	0
Bacteria__Firmicutes__Bacilli__Bacillales__Bacillaceae__Bacillus__GTGCCAGCCGCCGCGGTAATACGTAGGTGGCAAGCGTTGTCCGGAATTATTGGGCGTAAAGGGCTCGCAGGCGGTTTCTTAAGTCTGATGTGAAAGCCCCCGGCTCAACCGGGGAGGGTCATTGGAAACTGGGGAACTTGAGTGCAGAAGAGGAGAGTGGAATTCCACGTGTAGCGGTGAAATGCGTAGAGATGTGGAGGAACACCAGTGGCGAAGGCGACTCTCTGGTCTGTAACTGACGCTGAGGAGCGNNNNNNNNNNAATTATTGGGCGTAAAGCGCGCGTAGGCGGTTTCTTAAGTCTGATGTGAAAGCCCACGGCTCAACCGTGGAG…	6	0
Bacteria__Firmicutes__Clostridia__Lachnospirales__Lachnospiraceae__NA__GTGTCAGCCGCCGCGGTAATACGTAGGGGGCAAGCGTTATCCGGATTTACTGGGTGTAAAGGGAGCGTAGACGGCACGGCAAGCCAGATGTGAAAGCCCGGGGCTCAACCCCGGGACTGCATTTGGAACTGCTGAGCTAGAGTGTCGGAGAGGCAAGTGGAATTCCTAGTGTAGCGGTGAAATGCGTAGATATTAGGAGGAACACCAGTGGCGAAGGCGGCTTGCTGGACGATGACTGACGTTGAGGCTCGNNNNNNNNNNATTTACTGGGTGTAAAGGGAGCGTAGACGGAGTGGCAAGTCTGATGTGAAAACCCGGGGCTCAACCC…	5	0
Bacteria__Proteobacteria__Alphaproteobacteria__Rhizobiales__NA__NA__GTGCCAGCAGCCGCGGTAATACGAAGGGGGCTAGCGTTGCTCGGAATTACTGGGCGTAAAGGGCGCGTAGGCGGATCGTTAAGTCAGAGGTGAAATCCCAGGGCTCAACCCTGGAACTGCCTTTGATACTGGCGATCTTGAGTATGAGAGAGGTATGTGGAACTCCGAGTGTAGAGGTGAAATTCGTAGATATTCGGAAGAACACCAGTGGCGAAGGCGACATACTGGCTCATTACTGACGCTGAGGCGCGNNNNNNNNNNAATTACTGGGCGTAAAGCGCACGTAGGCGGATATTTAAGTCAGGGGTGAAATCCCAGAGCTCAACTCTGG…	5	0
Bacteria__Firmicutes__Bacilli__Bacillales__Bacillaceae__NA__GTGCCAGCCGCCGCGGTAATACGTAGGTGGCAAGCGTTGTCCGGAATTATTGGGCGTAAAGGGCTCGCAGGCGGTTTCTTAAGTCTGATGTGAAAGCCCCCGGCTCAACCGGGGAGGGTCATTGGAAACTGGGGAACTTGAGTGCAGAAGAGGAGAGTGGAATTCCACGTGTAGCGGTGAAATGCGTAGAGATGTGGAGGAACACCAGTGGCGAAGGCGACTCTCTGGTCTGTAACTGACGCTGAGGAGCGNNNNNNNNNNAATTATTGGGCGTAAAGCGCGCGCAGGCGGTCTTTTAAGTCTGATGTGAAAGCTCACGGCTTAACCGTGAATGGTCAT…	5	0
Bacteria__Proteobacteria__Alphaproteobacteria__Rhizobiales__Hyphomicrobiaceae__Hyphomicrobium__GTGTCAGCAGCCGCGGTAATACGAAGGGGACTAGCGTTGTTCGGAATCACTGGGCGTAAAGCGCACGTAGGCGGATTTGTAAGTCAGGGGTGAAATCCCGGGGCTCAACCTCGGAACTGCCTTTGATACTGCGAATCTTGAGTCCGATAGAGGTGGGTGGAATTCCTAGTGTAGAGGTGAAATTCGTAGATATTAGGAAGAACACCGGTGGCGAAGGCGGCCCACTGGATCGGTACTGACGCTGAGGTGCGNNNNNNNNNNAATTACTGGGCGTAAAGCGCACGTAGGCGGATACTTAAGTCAG…	3	0
Bacteria__Proteobacteria__Alphaproteobacteria__NA__NA__NA__GTGTCAGCCGCCGCGGTAATACGAAGGGGGCTAGCGTTGCTCGGAATTACTGGGCGTAAAGGGCGCGTAGGCGGATCGTTAAGTCAGAGGTGAAATCCCGGAGCTCAACTTCGGAACTGCCTTTGATACTGGCGATCTTGAGTATGAGAGAGGTATGTGGAACTCCGAGTGTAGAGGTGAAATTCGTAGATATTCGGAAGAACACCAGTGGCGAAGGCGACATACTGGCTCATTACTGACGCTGAGGCGCGNNNNNNNNNNAATTACTGGGCGTAAAGCGCACGTAGGCGGATATTTAAGTCAGGGGTGAAATCCCAGAGCTCAACTCTGGAACTGCCTT…	2	0
Bacteria__Proteobacteria__Alphaproteobacteria__Rhizobiales__Beijerinckiaceae__NA__AGTGTCAGCAGCCGCGGTAATACGAAGGGGGCTAGCGTTGTTCGGAATCACTGGGCGTAAAGCGCACGTAGGCGGATCTTTAAGTCAGGGGTGAAATCCCGGGGCTCAACCTCGGAACTGCCTTTGATACTGGGGATCTCGAGTCCGGGAGAGGTGAGTGGAACTGCGAGTGTAGAGGTGAAATTCGTAGATATTCGCAAGAACACCAGTGGCGAAGGCGGCTCACTGGCCCGGTACTGACGCTGAGGTGCNNNNNNNNNNTTTACTGGGCGTAAAGCGCACGTAGGCGGGCTTTTAAGTCAGAGGTGAAATCCCAG…	0	2
Bacteria__Bacteroidota__Bacteroidia__Chitinophagales__Chitinophagaceae__NA__GTGTCAGCCGCCGCGGTAATACGGAGGGTGCAAGCGTTATCCGGATTCACTGGGTTTAAAGGGTGCGTAGGTGGGTTGGTAAGTCAGTGGTGAAATCTCCGGGCTTAACCTGGAAACTGCCATTGATACTATCAATCTTGAATACCTTGGAGGTGAGCGGAATATGTCATGTAGCGGTGAAATGCTTAGATATGACATAGAACACCAATTGCGAAGGCAGCTCACTACACGGTCATTGACACTGAGGCACGNNNNNNNNNNATTCACTGGGTTTAAAGGGTGCGTAGGCGGGTAGGTAAGTCAGTGGTGAAATCTCAGAGCTT…	1	0
Bacteria__Proteobacteria__Gammaproteobacteria__Pseudomonadales__Moraxellaceae__Acinetobacter__GTGTCAGCAGCCGCGGTAATACAGAGGGTGCGAGCGTTAATCGGAATTACTGGGCGTAAAGCGAGTGTAGGTGGCTCATTAAGTCACATGTGAAATCCCCGGGCTTAACCTGGGAACTGCATGTGATACTGGTGGTGCTAGAATATGTGAGAGGGAAGTAGAATTCCAGGTGTAGCGGTGAAATGCGTAGAGATCTGGAGGAATACCGATGGCGAAGGCAGCTTCCTGGCATAATATTGACACTGAGATTCNNNNNNNNNNATTTACTGGGCGTAAAGCGTGCGTAGGTGGCCAATTAAGTCAAA…	1	0
Bacteria__Actinobacteriota__Actinobacteria__Micrococcales__NA__NA__GTGCCAGCAGCCGCGGTAATACGTAGGGCGCAAGCGTTGTCCGGAATTATTGGGCGTAAAGAGCTTGTAGGTGGCTTGTCGCGTCTGCCGTGAAAACCCGAGGCTCAACCTCGGGCGTGCGGTGGGTACGGGCAGGCTAGAGTGTGGTAGGGGAGACTGGAACTCCTGGTGTAGCGGTGAAATGCGCAGATATCAGGAAGAACACCGATGGCGAAGGCAGGTCTCTGGGCCATTACTGACACTGAGAAGCGNNNNNNNNNNAATTACTGGGCGTAAAGCGTGCGTAGGTGGTCGTTTAAGTCCGTTGTGAAAGCCCTGGGCTCAACCTGGGA…	1	0
Bacteria__Proteobacteria__Alphaproteobacteria__Rhizobiales__Xanthobacteraceae__NA__GTGTCAGCAGCCGCGGTAATACGAAGGGGGCTAGCGTTGCTCGGAATCACTGGGCGTAAAGGGTGCGTAGGCGGGTCTTTAAGTCAGGGGTGAAATCCTGGAGCTCAACTCCAGAACTGCCTTTGATACTGAGGATCTTGAGTTCGGGAGAGGTGAGTGGAATTCCGCGTGTAGCAGTGAAATGCGTAGATATGCGGAGGAACACCGATGGCGAAGGCAATCCCCTGGACCTGTACTGACGCTCATGCACGNNNNNNNNNNAATCACTGGGCGTAAAGGGTGCGTAGGCGGGTTTTTAAGTCAGGGGTGAAATCCT…	1	0
Bacteria__Actinobacteriota__Actinobacteria__Micrococcales__Microbacteriaceae__NA__GTGTCAGCAGCCGCGGTAATACGTAGGGTGCGAGCGTTATCCGGAATTATTGGGCGTAAAGAGCTCGTAGGCGGTTTGTCACGTCTGCTGTGAAAGCCTCAGGCTTAACCTGGGGTGTGCAGTGGGTACGGGCAGGCTGGAGTGCAGTAGGGGAGACTGGAATTCCTGGTGTAGCGGTGAAATGCGCAGATATCAGGAGGAACACCGATGGCGAAGGCAGGTCTCTGGGCTGTTACTGACGCTGAGGAGCGNNNNNNNNNNAATTATTGGGCGTAAAGAGCTCGTAGGCGGTTTGTCACGTCTGCTGTGAAATTTCG…	1	0
Bacteria__Actinobacteriota__Actinobacteria__Propionibacteriales__Nocardioidaceae__Nocardioides__GTGTCAGCCGCCGCGGTAATACGTAGGGTCCGAGCGTTGTCCGGAATTATTGGGCGTAAAGGGCTCGTAGGCGGTTTGTTGCGTCGGGAGTGAAAACCCAGGGCTTAACTCTGGGCTTGCTTTCGATACGGGCAGACTTGAGGCATTGAGGGGAGAACGGAATTCCTGGTGTAGCGGTGAAATGCGCAGATATCAGGAGGAACACCGGTGGCGAAGGCGGTTCTCTGGCAATGTTCTGACGCTGAGGAGCGNNNNNNNNNNAATTATTGGGCGTAAAGGGCTCGTAGGCGGTTTGTCACGTCG…	1	0
Bacteria__Proteobacteria__Alphaproteobacteria__Rhizobiales__Rhizobiaceae__NA__TGTGTCAGCCGCCGCGGTAATACGAAGGGGGCTAGCGTTGTTCGGAATTACTGGGCGTAAAGCGCGCGTAGGCGGATATTTTAGTCAGGGGTGAAATCCCGGGGCTCAACCCCGGAACTGCCTCTGATACTGGATATCTTGAGTTCGAGAGAGGTAAGTGGAATTGCGAGTGTAGAGGTGAAATTCGTAGATATTCGCAGGAACACCAGAGGCGAAGGCGGCTTACTGGCTCGATACTGACGCTGAGGTGCNNNNNNNNNNATTACTGGGCGTAAAGGGCGCGTAGGCGGACATTTAAGTCAGGGGTGAAATCCCAGAGCT…	0	1
Bacteria__Actinobacteriota__Actinobacteria__Corynebacteriales__Nocardiaceae__Rhodococcus__AGTGCCAGCCGCCGCGGTAATACGTAGGGTGCGAGCGTTGTCCGGAATTACTGGGCGTAAAGAGCTCGTAGGCGGTTTGTCACGTCGTCTGTGAAATCCTCCAGCTTAACTGGGGGCGTGCAGGCGATACGGGCAGACTTGAGTACTACAGGGGAGACTGGAATTCCTGGTGTAGCGGTGAAATGCGCAGATATCAGGAGGAACACCGGTGGCGAAGGCGGGTCTCTGGGTAGTAACTGACGCTGAGGAGCNNNNNNNNNNATTACTGGGCGTAAAGAGTTCGTAGGCGGTTTGTCGCGTCGTTTGTGA…	0	1
Bacteria__Proteobacteria__Alphaproteobacteria__Rhizobiales__Beijerinckiaceae__NA__TGTGTCAGCCGCCGCGGTAATACGAAGGGGGCTAGCGTTGCTCGGAATCACTGGGCGTAAAGGGCGCGTAGGCGGACTTTTAAGTCGGGGGTGAAAGCCCAGGGCTCAACCCTGGAATTGCCTTCGATACTGAGAGTCTTGAGTTCGGAAGAGGTTGGTGGAACTGCGAGTGTAGAGGTGAAATTCGTAGATATTCGCAAGAACACCAGTGGCGAAGGCGGCCAACTGGTCCGATACTGACGCTGAGGCGCNNNNNNNNNNTTTACTGGGCGTAAAGCGCACGTAGGCGGGCTTTTAAGTCAGAGGTGAAATCCCAG…	0	1
Bacteria__Proteobacteria__Alphaproteobacteria__Rhizobiales__Rhizobiaceae__NA__TGTGTCAGCCGCCGCGGTAATACGAAGGGGGCTAGCGTTGTTCGGAATTACTGGGCGTAAAGCGCGCGTAGGCGGATATTTTAGTCAGGGGTGAAATCCCGGGGCTCAACCCCGGAACTGCCTCTGATACTGGATATCTTGAGTTCGAGAGAGGTAAGTGGAATTGCGAGTGTAGAGGTGAAATTCGTAGATATTCGCAGGAACACCAGAGGCGAAGGCGGCTTACTGGCTCGATACTGACGCTGAGGTGCNNNNNNNNNNATTACTGGGCGTAAAGGGCGCGTAGGCGGACATTTAAGTCAGGGGTGAAATCCCAGAGCT…	0	1
Bacteria__Proteobacteria__Alphaproteobacteria__Rhizobiales__NA__NA__TGTGTCAGCCGCCGCGGTAATACGAAGGGGGCTAGCGTTGCTCGGAATCACTGGGCGTAAAGGGCGCGTAGGCGGACTTTTAAGTCGGGGGTGAAAGCCCAGGGCTCAACCCTGGAATTGCCTTCGATACTGAGAGTCTTGAGTTCGGAAGAGGTTGGTGGAACTGCGAGTGTAGAGGTGAAATTCGTAGATATTCGCAAGAACACCAGTGGCGAAGGCGGCCAACTGGTCCGATACTGACGCTGAGGCGCNNNNNNNNNNATTACTGGGCGTAAAGGGCGCGTAGGCGGACATTTAAGTCAGGGGTGAAATCCCAGAGCTCAACTCTGGA…	0	1
total reads	22854	16226
%Delftia	4.49374	0
